# Supplementary material for: Aging Shapes the Population-Mean and -Dispersion of Gene Expression in Human Brains
Source: Front Aging Neurosci. 2016 Aug 3;8:183. doi: 10.3389/fnagi.2016.00183 (PMC4971101; doi:10.3389/fnagi.2016.00183)
Supplement: Supplementary Table S1 — Age-related genes whose expression is correlated or anti-correlated with chronological age, across all regions investigated. [file Table1.XLSX]

## Sheet: FDR<0.05
GTEx Brain Tissue	Gene Name	Regression coefficient	P-value (regression test)	FDR
Brain_Amygdala_72_67	IGF2BP2	-0.016172	9.80969e-07	0.0177104
Brain_Caudate_basalGanglia__117_101	GNB1	-0.005732	4.18208e-05	0.0116623
Brain_Caudate_basalGanglia__117_101	KAZN	-0.008138	4.07221e-06	0.00425439
Brain_Caudate_basalGanglia__117_101	TMEM51	-0.010815	9.15397e-05	0.0161999
Brain_Caudate_basalGanglia__117_101	EPHB2	-0.010534	1.09324e-05	0.00628784
Brain_Caudate_basalGanglia__117_101	LUZP1	-0.006458	0.000303555	0.0285714
Brain_Caudate_basalGanglia__117_101	SRRM1	0.01063	9.47065e-05	0.0164441
Brain_Caudate_basalGanglia__117_101	PAQR7	0.00746	0.000196084	0.024221
Brain_Caudate_basalGanglia__117_101	STMN1	0.009629	0.000403609	0.0325688
Brain_Caudate_basalGanglia__117_101	FAM76A	0.007382	0.000408368	0.0326783
Brain_Caudate_basalGanglia__117_101	MEAF6	0.007284	3.55875e-06	0.00409367
Brain_Caudate_basalGanglia__117_101	AKR1A1	0.007832	1.56757e-05	0.0072128
Brain_Caudate_basalGanglia__117_101	MAST2	-0.006803	0.000417615	0.0331302
Brain_Caudate_basalGanglia__117_101	FAAH	0.010715	0.000459694	0.033429
Brain_Caudate_basalGanglia__117_101	GSTM4	0.009117	0.000517896	0.0361516
Brain_Caudate_basalGanglia__117_101	RSBN1	0.00596	0.000289165	0.0285714
Brain_Caudate_basalGanglia__117_101	TRIM33	0.004944	0.000945373	0.0491404
Brain_Caudate_basalGanglia__117_101	GDAP2	-0.004262	0.000702662	0.0428995
Brain_Caudate_basalGanglia__117_101	NOTCH2	-0.009673	6.01607e-05	0.01438
Brain_Caudate_basalGanglia__117_101	VPS45	0.004503	0.000160923	0.0219392
Brain_Caudate_basalGanglia__117_101	ADAMTSL4	-0.014483	1.15171e-05	0.00636435
Brain_Caudate_basalGanglia__117_101	SLC39A1	-0.007348	4.63733e-05	0.0127063
Brain_Caudate_basalGanglia__117_101	TOMM40L	-0.009608	0.000908045	0.047887
Brain_Caudate_basalGanglia__117_101	UHMK1	0.005736	0.000528092	0.0364027
Brain_Caudate_basalGanglia__117_101	RXRG	-0.015788	0.00017925	0.0231174
Brain_Caudate_basalGanglia__117_101	UCK2	-0.007062	0.000790382	0.0463865
Brain_Caudate_basalGanglia__117_101	MPZL1	-0.007252	0.000139064	0.0210849
Brain_Caudate_basalGanglia__117_101	RABGAP1L	0.004972	0.000502886	0.035736
Brain_Caudate_basalGanglia__117_101	LAMC1	-0.011589	0.000133452	0.0204933
Brain_Caudate_basalGanglia__117_101	PTGS2	-0.011805	0.000666326	0.041292
Brain_Caudate_basalGanglia__117_101	RNPEP	0.006981	0.000853142	0.0470131
Brain_Caudate_basalGanglia__117_101	ETNK2	-0.009951	0.000890177	0.0474712
Brain_Caudate_basalGanglia__117_101	MAPKAPK2	-0.007904	0.000369647	0.031246
Brain_Caudate_basalGanglia__117_101	LYPLAL1	0.010269	6.37822e-06	0.00533596
Brain_Caudate_basalGanglia__117_101	PYCR2	0.007246	0.000241835	0.0271401
Brain_Caudate_basalGanglia__117_101	ARID4B	0.004981	6.85179e-05	0.0148361
Brain_Caudate_basalGanglia__117_101	TRAPPC12	0.006204	0.000241267	0.0271401
Brain_Caudate_basalGanglia__117_101	MAPRE3	0.004667	0.000250038	0.0275566
Brain_Caudate_basalGanglia__117_101	PNO1	-0.008499	0.000296897	0.0285714
Brain_Caudate_basalGanglia__117_101	GMCL1	0.005112	0.000234568	0.0266495
Brain_Caudate_basalGanglia__117_101	INO80B	0.005791	0.000455546	0.0334037
Brain_Caudate_basalGanglia__117_101	NPAS2	-0.009047	0.000122113	0.0193749
Brain_Caudate_basalGanglia__117_101	TBC1D8	-0.009211	0.000120106	0.0192221
Brain_Caudate_basalGanglia__117_101	SH3RF3	-0.009009	0.000454542	0.0334037
Brain_Caudate_basalGanglia__117_101	ZC3H6	0.005567	0.000661682	0.0411428
Brain_Caudate_basalGanglia__117_101	PSD4	0.006514	0.00042384	0.0332297
Brain_Caudate_basalGanglia__117_101	RALB	-0.008148	0.000133615	0.0204933
Brain_Caudate_basalGanglia__117_101	CCDC115	0.007249	0.000294225	0.0285714
Brain_Caudate_basalGanglia__117_101	ORC4	-0.006195	0.000421947	0.0332297
Brain_Caudate_basalGanglia__117_101	RIF1	0.004422	0.000450225	0.0332787
Brain_Caudate_basalGanglia__117_101	PPIG	0.005475	0.000573863	0.0382679
Brain_Caudate_basalGanglia__117_101	ADAM23	0.006468	0.000601498	0.0395377
Brain_Caudate_basalGanglia__117_101	FN1	-0.017778	0.00089747	0.0474712
Brain_Caudate_basalGanglia__117_101	PID1	-0.011093	3.03294e-05	0.0101498
Brain_Caudate_basalGanglia__117_101	UBE2F	-0.006655	0.000848292	0.0470131
Brain_Caudate_basalGanglia__117_101	FAM132B	-0.004405	0.000267474	0.0279419
Brain_Caudate_basalGanglia__117_101	OTOS	0.023283	0.00064005	0.0403429
Brain_Caudate_basalGanglia__117_101	IQSEC1	-0.005032	0.000433917	0.033276
Brain_Caudate_basalGanglia__117_101	THRB	-0.008871	6.265e-05	0.014783
Brain_Caudate_basalGanglia__117_101	NGLY1	-0.005948	0.00070392	0.0428995
Brain_Caudate_basalGanglia__117_101	HHATL	0.017084	0.000581218	0.0384581
Brain_Caudate_basalGanglia__117_101	TMEM42	0.006691	0.000638917	0.0403429
Brain_Caudate_basalGanglia__117_101	LIMD1	-0.010876	2.94639e-05	0.0101498
Brain_Caudate_basalGanglia__117_101	NCKIPSD	0.007033	0.000461882	0.033429
Brain_Caudate_basalGanglia__117_101	NDUFAF3	0.008219	1.55142e-05	0.0072128
Brain_Caudate_basalGanglia__117_101	ABHD14B	0.008082	0.000948306	0.0491404
Brain_Caudate_basalGanglia__117_101	ABHD14A	0.010173	0.000109371	0.0182997
Brain_Caudate_basalGanglia__117_101	PRICKLE2	-0.01505	1.96475e-06	0.00328739
Brain_Caudate_basalGanglia__117_101	ALCAM	0.007112	0.000446015	0.0332787
Brain_Caudate_basalGanglia__117_101	HSPBAP1	0.007042	0.000271753	0.0279419
Brain_Caudate_basalGanglia__117_101	KALRN	-0.006717	0.000162956	0.022053
Brain_Caudate_basalGanglia__117_101	MGLL	-0.012311	2.54419e-07	0.00156086
Brain_Caudate_basalGanglia__117_101	SEC61A1	-0.006833	0.000181801	0.0231174
Brain_Caudate_basalGanglia__117_101	TMCC1	-0.005632	0.000356197	0.031246
Brain_Caudate_basalGanglia__117_101	RNF7	-0.006542	2.19012e-05	0.00895759
Brain_Caudate_basalGanglia__117_101	C3orf70	-0.007865	0.000198609	0.02431
Brain_Caudate_basalGanglia__117_101	IGF2BP2	-0.010902	1.07697e-06	0.00247771
Brain_Caudate_basalGanglia__117_101	IL1RAP	-0.009059	0.0003292	0.0299947
Brain_Caudate_basalGanglia__117_101	RNF4	-0.00504	0.000896586	0.0474712
Brain_Caudate_basalGanglia__117_101	CPEB2	0.010361	8.31266e-05	0.0156117
Brain_Caudate_basalGanglia__117_101	ARAP2	0.008166	2.86258e-06	0.00376328
Brain_Caudate_basalGanglia__117_101	FRYL	0.005646	0.00071046	0.0431552
Brain_Caudate_basalGanglia__117_101	EXOC1	0.004861	0.000894993	0.0474712
Brain_Caudate_basalGanglia__117_101	AMBN	-0.016635	0.000609301	0.0397666
Brain_Caudate_basalGanglia__117_101	ADH5	0.003893	0.000946705	0.0491404
Brain_Caudate_basalGanglia__117_101	COL25A1	-0.008286	0.000232962	0.0266315
Brain_Caudate_basalGanglia__117_101	SEC24B	-0.004166	7.11672e-05	0.0149657
Brain_Caudate_basalGanglia__117_101	ARSJ	-0.005691	0.000146078	0.0215085
Brain_Caudate_basalGanglia__117_101	PRSS12	-0.006431	0.000958573	0.0492146
Brain_Caudate_basalGanglia__117_101	SEC24D	-0.007184	0.000512473	0.0361382
Brain_Caudate_basalGanglia__117_101	TRIM61	-0.006072	0.000616491	0.0399525
Brain_Caudate_basalGanglia__117_101	VEGFC	-0.009997	6.7676e-05	0.0148361
Brain_Caudate_basalGanglia__117_101	42069	0.004701	0.000331493	0.0300548
Brain_Caudate_basalGanglia__117_101	RAI14	-0.008557	0.00061385	0.0399219
Brain_Caudate_basalGanglia__117_101	GFM2	-0.00713	0.000548753	0.0369956
Brain_Caudate_basalGanglia__117_101	FAM169A	0.007168	1.76412e-06	0.00324687
Brain_Caudate_basalGanglia__117_101	MBLAC2	0.008161	0.000156299	0.0219392
Brain_Caudate_basalGanglia__117_101	GLRX	-0.01497	7.59128e-05	0.0150234
Brain_Caudate_basalGanglia__117_101	KCNN2	0.010463	1.62455e-05	0.00729263
Brain_Caudate_basalGanglia__117_101	LOX	-0.008495	1.00498e-05	0.00628784
Brain_Caudate_basalGanglia__117_101	EIF4EBP3	0.012762	0.000938922	0.0490933
Brain_Caudate_basalGanglia__117_101	KCTD16	-0.004873	0.000555739	0.0373298
Brain_Caudate_basalGanglia__117_101	CYFIP2	-0.009539	0.000229789	0.0264329
Brain_Caudate_basalGanglia__117_101	NOP16	-0.010446	7.94322e-05	0.0154488
Brain_Caudate_basalGanglia__117_101	SNCB	0.014862	0.000691521	0.0424248
Brain_Caudate_basalGanglia__117_101	N4BP3	-0.009322	0.000174819	0.0231174
Brain_Caudate_basalGanglia__117_101	MGAT4B	-0.005366	0.000391875	0.0320122
Brain_Caudate_basalGanglia__117_101	TUBB2B	-0.018163	8.22453e-05	0.0156054
Brain_Caudate_basalGanglia__117_101	CDYL	-0.005611	0.000522463	0.0361847
Brain_Caudate_basalGanglia__117_101	TMEM14C	0.005594	7.32165e-05	0.0149721
Brain_Caudate_basalGanglia__117_101	ATXN1	-0.007103	2.44821e-06	0.00375494
Brain_Caudate_basalGanglia__117_101	ID4	0.010759	0.000886884	0.0474712
Brain_Caudate_basalGanglia__117_101	HLA-F	0.011924	0.000447165	0.0332787
Brain_Caudate_basalGanglia__117_101	ZNRD1	-0.007474	0.000582984	0.0384581
Brain_Caudate_basalGanglia__117_101	VWA7	0.014566	1.13156e-07	0.00104132
Brain_Caudate_basalGanglia__117_101	HLA-DQA2	0.011981	0.00018864	0.0237803
Brain_Caudate_basalGanglia__117_101	HLA-DMA	0.020376	0.000393086	0.0320122
Brain_Caudate_basalGanglia__117_101	UHRF1BP1	-0.004691	6.66259e-05	0.0148361
Brain_Caudate_basalGanglia__117_101	SCUBE3	-0.003478	0.0006375	0.0403429
Brain_Caudate_basalGanglia__117_101	FRS3	0.007027	0.00012441	0.0195244
Brain_Caudate_basalGanglia__117_101	TRAM2	-0.008421	8.08645e-05	0.0155032
Brain_Caudate_basalGanglia__117_101	TMEM30A	0.006219	0.000271099	0.0279419
Brain_Caudate_basalGanglia__117_101	TSPYL1	0.006707	0.000410276	0.0326888
Brain_Caudate_basalGanglia__117_101	VTA1	-0.003854	0.000874734	0.047196
Brain_Caudate_basalGanglia__117_101	AKAP12	-0.015253	1.55789e-05	0.0072128
Brain_Caudate_basalGanglia__117_101	SOD2	-0.014952	0.000497055	0.0355965
Brain_Caudate_basalGanglia__117_101	PDE10A	-0.01522	0.000271205	0.0279419
Brain_Caudate_basalGanglia__117_101	BRAT1	0.007304	0.000125177	0.0195244
Brain_Caudate_basalGanglia__117_101	CYCS	-0.007971	0.000445337	0.0332787
Brain_Caudate_basalGanglia__117_101	BMPER	-0.011218	8.97057e-07	0.00242302
Brain_Caudate_basalGanglia__117_101	EPDR1	-0.012271	3.97373e-05	0.0112776
Brain_Caudate_basalGanglia__117_101	ADCY1	-0.020955	5.21847e-06	0.00457362
Brain_Caudate_basalGanglia__117_101	MLXIPL	0.018153	0.000243516	0.0271631
Brain_Caudate_basalGanglia__117_101	ABHD11	0.008316	0.000431508	0.0332297
Brain_Caudate_basalGanglia__117_101	GRM3	-0.011728	0.000201517	0.02431
Brain_Caudate_basalGanglia__117_101	STEAP2	0.009068	5.92211e-05	0.0143416
Brain_Caudate_basalGanglia__117_101	CASD1	0.006059	0.000292317	0.0285714
Brain_Caudate_basalGanglia__117_101	POT1	0.005635	0.000337366	0.0302889
Brain_Caudate_basalGanglia__117_101	CALU	-0.006077	0.000791381	0.0463865
Brain_Caudate_basalGanglia__117_101	ATP6V1F	0.006151	6.44305e-05	0.014823
Brain_Caudate_basalGanglia__117_101	UBE2H	-0.007794	9.10439e-08	0.00104132
Brain_Caudate_basalGanglia__117_101	PODXL	-0.018281	0.000445613	0.0332787
Brain_Caudate_basalGanglia__117_101	CHCHD3	-0.004665	0.00068669	0.0422693
Brain_Caudate_basalGanglia__117_101	KIAA1549	-0.008147	9.21552e-07	0.00242302
Brain_Caudate_basalGanglia__117_101	TMEM178B	-0.006139	0.000405229	0.0325688
Brain_Caudate_basalGanglia__117_101	WDR86	-0.016457	7.15557e-05	0.0149657
Brain_Caudate_basalGanglia__117_101	AGPAT5	-0.008019	5.78973e-05	0.014208
Brain_Caudate_basalGanglia__117_101	MICU3	0.011183	0.000858995	0.0470131
Brain_Caudate_basalGanglia__117_101	ATP6V1B2	0.005972	0.000301952	0.0285714
Brain_Caudate_basalGanglia__117_101	FGFR1	-0.010977	9.46667e-06	0.00628784
Brain_Caudate_basalGanglia__117_101	MRPL15	-0.0065	2.10663e-05	0.00881195
Brain_Caudate_basalGanglia__117_101	RAB2A	0.005069	3.08333e-05	0.0101498
Brain_Caudate_basalGanglia__117_101	DPY19L4	0.00602	0.000364507	0.031246
Brain_Caudate_basalGanglia__117_101	BAALC	-0.010434	0.000654746	0.0408495
Brain_Caudate_basalGanglia__117_101	MRPL13	-0.006425	0.000119137	0.0192221
Brain_Caudate_basalGanglia__117_101	FAM91A1	0.005749	6.74678e-05	0.0148361
Brain_Caudate_basalGanglia__117_101	KCNQ3	-0.012493	5.05092e-06	0.00457362
Brain_Caudate_basalGanglia__117_101	TSNARE1	0.007879	0.000108538	0.0182997
Brain_Caudate_basalGanglia__117_101	PSCA	-0.00571	0.000397278	0.032211
Brain_Caudate_basalGanglia__117_101	RHPN1	0.009631	0.000218081	0.0254894
Brain_Caudate_basalGanglia__117_101	GLIS3	-0.009062	0.000789124	0.0463865
Brain_Caudate_basalGanglia__117_101	CLTA	0.004531	0.000311532	0.0289583
Brain_Caudate_basalGanglia__117_101	SHC3	-0.017225	3.87906e-05	0.0112776
Brain_Caudate_basalGanglia__117_101	NINJ1	0.00815	0.000522963	0.0361847
Brain_Caudate_basalGanglia__117_101	BRINP1	-0.010558	3.52427e-05	0.0107581
Brain_Caudate_basalGanglia__117_101	C5	0.007809	0.000260835	0.0279108
Brain_Caudate_basalGanglia__117_101	DNM1	0.008789	0.000463156	0.033429
Brain_Caudate_basalGanglia__117_101	PHYHD1	0.020204	7.45419e-05	0.0149721
Brain_Caudate_basalGanglia__117_101	USP20	0.004712	0.000954067	0.0491866
Brain_Caudate_basalGanglia__117_101	FIBCD1	-0.007562	0.00027821	0.0282898
Brain_Caudate_basalGanglia__117_101	GTF3C5	0.005507	0.000967389	0.0493208
Brain_Caudate_basalGanglia__117_101	ENTPD2	0.022344	0.000178981	0.0231174
Brain_Caudate_basalGanglia__117_101	DPP7	0.009967	1.00469e-05	0.00628784
Brain_Caudate_basalGanglia__117_101	USP6NL	-0.00371	0.000853818	0.0470131
Brain_Caudate_basalGanglia__117_101	FRMD4A	-0.007742	0.000251822	0.027588
Brain_Caudate_basalGanglia__117_101	NRP1	-0.014693	4.27505e-06	0.00425439
Brain_Caudate_basalGanglia__117_101	CCNY	-0.005387	0.000295078	0.0285714
Brain_Caudate_basalGanglia__117_101	P4HA1	-0.01672	0.000787584	0.0463865
Brain_Caudate_basalGanglia__117_101	ANXA7	0.004929	0.000631499	0.0402171
Brain_Caudate_basalGanglia__117_101	CAMK2G	0.010922	1.35419e-05	0.0071211
Brain_Caudate_basalGanglia__117_101	MYOF	-0.01214	2.70157e-05	0.00994447
Brain_Caudate_basalGanglia__117_101	ALDH18A1	-0.005327	0.000298229	0.0285714
Brain_Caudate_basalGanglia__117_101	HOGA1	0.011424	0.000270494	0.0279419
Brain_Caudate_basalGanglia__117_101	LOXL4	-0.007536	0.000856008	0.0470131
Brain_Caudate_basalGanglia__117_101	PDZD7	0.00765	0.000673611	0.0416034
Brain_Caudate_basalGanglia__117_101	CTBP2	-0.007185	0.000516543	0.0361516
Brain_Caudate_basalGanglia__117_101	CALY	0.017268	8.70138e-05	0.0161767
Brain_Caudate_basalGanglia__117_101	CDKN1C	0.015271	0.000334977	0.0302218
Brain_Caudate_basalGanglia__117_101	DCHS1	-0.009485	0.000119814	0.0192221
Brain_Caudate_basalGanglia__117_101	WEE1	-0.008386	0.000621964	0.0401348
Brain_Caudate_basalGanglia__117_101	SVIP	0.009023	1.95868e-05	0.00838361
Brain_Caudate_basalGanglia__117_101	KIAA1549L	-0.007814	3.36926e-06	0.00409367
Brain_Caudate_basalGanglia__117_101	FBXO3	0.004996	0.000628044	0.0402044
Brain_Caudate_basalGanglia__117_101	CAPRIN1	-0.004437	0.000509343	0.0360556
Brain_Caudate_basalGanglia__117_101	CHRM4	-0.010843	0.00073533	0.0442279
Brain_Caudate_basalGanglia__117_101	LPXN	0.011176	2.37241e-05	0.00949222
Brain_Caudate_basalGanglia__117_101	ASRGL1	-0.010839	0.000202772	0.02431
Brain_Caudate_basalGanglia__117_101	BSCL2	-0.007713	0.000786657	0.0463865
Brain_Caudate_basalGanglia__117_101	TAF6L	0.010412	3.76023e-07	0.00173018
Brain_Caudate_basalGanglia__117_101	PRDX5	0.008005	0.000317224	0.0291744
Brain_Caudate_basalGanglia__117_101	ARL2	0.008065	0.000808075	0.0466446
Brain_Caudate_basalGanglia__117_101	ZNHIT2	0.008036	0.000538392	0.036565
Brain_Caudate_basalGanglia__117_101	PDE2A	-0.007174	0.000818593	0.0466446
Brain_Caudate_basalGanglia__117_101	AMOTL1	-0.009583	0.000440505	0.0332787
Brain_Caudate_basalGanglia__117_101	FAM76B	0.006309	0.000348288	0.0308184
Brain_Caudate_basalGanglia__117_101	DCUN1D5	-0.007661	0.000273522	0.0279676
Brain_Caudate_basalGanglia__117_101	ELMOD1	-0.006805	0.000870744	0.047196
Brain_Caudate_basalGanglia__117_101	C11orf87	-0.009191	0.000306893	0.0286719
Brain_Caudate_basalGanglia__117_101	USP2	0.012224	2.95971e-05	0.0101498
Brain_Caudate_basalGanglia__117_101	HSPA8	-0.015866	0.000852102	0.0470131
Brain_Caudate_basalGanglia__117_101	IFFO1	0.006287	0.000623665	0.0401348
Brain_Caudate_basalGanglia__117_101	ETV6	-0.009241	0.000846811	0.0470131
Brain_Caudate_basalGanglia__117_101	HDAC7	-0.008324	0.000286775	0.0285714
Brain_Caudate_basalGanglia__117_101	ANKRD52	-0.009297	0.000259841	0.0279108
Brain_Caudate_basalGanglia__117_101	ATP5B	-0.007115	0.000152321	0.0219021
Brain_Caudate_basalGanglia__117_101	SHMT2	-0.012482	0.000141692	0.021202
Brain_Caudate_basalGanglia__117_101	MARS	-0.007145	0.000267651	0.0279419
Brain_Caudate_basalGanglia__117_101	DDIT3	-0.018935	0.000209799	0.0247522
Brain_Caudate_basalGanglia__117_101	WIF1	-0.03472	0.000147319	0.0215191
Brain_Caudate_basalGanglia__117_101	DYRK2	-0.005081	0.000170269	0.0228744
Brain_Caudate_basalGanglia__117_101	MDM1	0.005295	0.000449563	0.0332787
Brain_Caudate_basalGanglia__117_101	SOCS2	-0.009773	0.000745088	0.0446689
Brain_Caudate_basalGanglia__117_101	ALDH1L2	-0.00646	9.69507e-05	0.0166764
Brain_Caudate_basalGanglia__117_101	WSB2	-0.010893	0.000318612	0.0291744
Brain_Caudate_basalGanglia__117_101	SNRNP35	0.007111	0.000649944	0.0408267
Brain_Caudate_basalGanglia__117_101	CCDC92	0.006459	1.91793e-05	0.00838361
Brain_Caudate_basalGanglia__117_101	CRYL1	0.010924	1.03072e-05	0.00628784
Brain_Caudate_basalGanglia__117_101	FLT1	-0.018669	0.000829682	0.0467958
Brain_Caudate_basalGanglia__117_101	DHRS12	0.009246	0.000380189	0.0318063
Brain_Caudate_basalGanglia__117_101	LMO7	0.006438	0.000425646	0.0332297
Brain_Caudate_basalGanglia__117_101	COL4A1	-0.018681	0.000536793	0.036565
Brain_Caudate_basalGanglia__117_101	TEP1	-0.006585	3.7352e-05	0.0110881
Brain_Caudate_basalGanglia__117_101	RAB2B	0.005455	0.000145653	0.0215085
Brain_Caudate_basalGanglia__117_101	PRMT5	-0.006185	1.06379e-05	0.00628784
Brain_Caudate_basalGanglia__117_101	SLC22A17	0.008028	6.41731e-05	0.014823
Brain_Caudate_basalGanglia__117_101	CGRRF1	-0.00722	0.000246575	0.0273386
Brain_Caudate_basalGanglia__117_101	PPP1R36	0.008478	0.000284474	0.0285714
Brain_Caudate_basalGanglia__117_101	RAB15	-0.011257	2.62174e-05	0.00984758
Brain_Caudate_basalGanglia__117_101	DCAF5	-0.003968	0.000443569	0.0332787
Brain_Caudate_basalGanglia__117_101	NPC2	0.008274	0.000156438	0.0219392
Brain_Caudate_basalGanglia__117_101	AREL1	-0.004324	0.000797141	0.0464284
Brain_Caudate_basalGanglia__117_101	KCNK10	-0.011045	0.000532738	0.036565
Brain_Caudate_basalGanglia__117_101	OTUB2	-0.00589	8.19257e-06	0.00628268
Brain_Caudate_basalGanglia__117_101	DDX24	0.006775	0.000194949	0.024221
Brain_Caudate_basalGanglia__117_101	VRK1	0.008102	0.000874548	0.047196
Brain_Caudate_basalGanglia__117_101	LTK	0.011771	7.48403e-05	0.0149721
Brain_Caudate_basalGanglia__117_101	TYRO3	0.008584	0.000860822	0.0470131
Brain_Caudate_basalGanglia__117_101	GATM	0.012298	5.21702e-05	0.0137821
Brain_Caudate_basalGanglia__117_101	SPPL2A	-0.010189	0.000224671	0.0260068
Brain_Caudate_basalGanglia__117_101	MYO1E	-0.007607	0.00036723	0.031246
Brain_Caudate_basalGanglia__117_101	APH1B	0.006998	0.000112146	0.018595
Brain_Caudate_basalGanglia__117_101	SPG21	0.007398	7.96755e-07	0.00242302
Brain_Caudate_basalGanglia__117_101	ADPGK	0.004911	0.000177421	0.0231174
Brain_Caudate_basalGanglia__117_101	ALPK3	-0.00822	0.000155871	0.0219392
Brain_Caudate_basalGanglia__117_101	ABHD2	-0.008681	0.000160828	0.0219392
Brain_Caudate_basalGanglia__117_101	TFAP4	0.00813	0.00042886	0.0332297
Brain_Caudate_basalGanglia__117_101	NMRAL1	0.007926	0.000825329	0.0467958
Brain_Caudate_basalGanglia__117_101	THUMPD1	0.004702	1.5663e-05	0.0072128
Brain_Caudate_basalGanglia__117_101	DCTN5	-0.007402	9.03117e-05	0.0161999
Brain_Caudate_basalGanglia__117_101	PRKCB	-0.010365	0.000950503	0.0491404
Brain_Caudate_basalGanglia__117_101	QPRT	0.009837	5.31664e-05	0.0137821
Brain_Caudate_basalGanglia__117_101	MAPK3	0.007393	0.000116577	0.0191571
Brain_Caudate_basalGanglia__117_101	FBXL19	-0.007479	0.000268271	0.0279419
Brain_Caudate_basalGanglia__117_101	PYDC1	0.026313	4.39192e-06	0.00425439
Brain_Caudate_basalGanglia__117_101	IRX3	0.01372	0.00089758	0.0474712
Brain_Caudate_basalGanglia__117_101	MT1F	0.028048	0.000816537	0.0466446
Brain_Caudate_basalGanglia__117_101	MT1G	0.046547	0.000296442	0.0285714
Brain_Caudate_basalGanglia__117_101	MT1H	0.049781	0.000373599	0.0313977
Brain_Caudate_basalGanglia__117_101	ZDHHC1	0.006972	0.000841964	0.0470131
Brain_Caudate_basalGanglia__117_101	C16orf86	0.008186	0.000859092	0.0470131
Brain_Caudate_basalGanglia__117_101	NFATC3	-0.005012	0.000959959	0.0492146
Brain_Caudate_basalGanglia__117_101	ST3GAL2	-0.008148	2.82809e-06	0.00376328
Brain_Caudate_basalGanglia__117_101	TERF2IP	0.004232	0.000430816	0.0332297
Brain_Caudate_basalGanglia__117_101	HSBP1	-0.005031	0.000360036	0.031246
Brain_Caudate_basalGanglia__117_101	SNAI3	0.006248	0.00060838	0.0397666
Brain_Caudate_basalGanglia__117_101	RNF166	0.007339	0.000815548	0.0466446
Brain_Caudate_basalGanglia__117_101	NXN	-0.012126	7.07047e-05	0.0149657
Brain_Caudate_basalGanglia__117_101	TNFSF12	0.006328	0.000801762	0.0465503
Brain_Caudate_basalGanglia__117_101	SAT2	0.007658	0.000366053	0.031246
Brain_Caudate_basalGanglia__117_101	CORO6	0.015428	5.43827e-05	0.0139016
Brain_Caudate_basalGanglia__117_101	RHBDL3	-0.014111	4.69454e-05	0.0127063
Brain_Caudate_basalGanglia__117_101	C17orf96	-0.0148	8.90951e-05	0.0161999
Brain_Caudate_basalGanglia__117_101	GFAP	0.032039	0.000206406	0.024509
Brain_Caudate_basalGanglia__117_101	COL1A1	0.016105	2.48954e-05	0.00964817
Brain_Caudate_basalGanglia__117_101	TOB1	0.019623	5.27015e-05	0.0137821
Brain_Caudate_basalGanglia__117_101	PRKAR1A	0.00517	0.000177887	0.0231174
Brain_Caudate_basalGanglia__117_101	MIF4GD	0.006671	0.000919808	0.0482309
Brain_Caudate_basalGanglia__117_101	PYCR1	-0.013035	0.000139764	0.0210849
Brain_Caudate_basalGanglia__117_101	TMEM200C	-0.005357	9.04979e-05	0.0161999
Brain_Caudate_basalGanglia__117_101	INO80C	0.009063	1.28434e-06	0.00262647
Brain_Caudate_basalGanglia__117_101	ST8SIA5	-0.008916	7.71828e-06	0.0061763
Brain_Caudate_basalGanglia__117_101	ZNF555	-0.004006	0.000387025	0.0318469
Brain_Caudate_basalGanglia__117_101	PIP5K1C	-0.006935	0.000359287	0.031246
Brain_Caudate_basalGanglia__117_101	SHD	-0.010259	0.000255107	0.0277302
Brain_Caudate_basalGanglia__117_101	ACP5	0.007077	0.000446097	0.0332787
Brain_Caudate_basalGanglia__117_101	IL27RA	-0.010063	0.000101302	0.0172635
Brain_Caudate_basalGanglia__117_101	NDUFB7	0.006302	0.000876991	0.047196
Brain_Caudate_basalGanglia__117_101	KCNN1	-0.009872	0.000370096	0.031246
Brain_Caudate_basalGanglia__117_101	C19orf60	0.011507	5.65209e-05	0.014208
Brain_Caudate_basalGanglia__117_101	UQCRFS1	-0.006315	9.35501e-05	0.016398
Brain_Caudate_basalGanglia__117_101	DMKN	0.012079	0.000361544	0.031246
Brain_Caudate_basalGanglia__117_101	SBSN	0.015814	0.000387596	0.0318469
Brain_Caudate_basalGanglia__117_101	SPTBN4	0.00482	0.00034744	0.0308184
Brain_Caudate_basalGanglia__117_101	RAB4B	0.00744	0.000182125	0.0231174
Brain_Caudate_basalGanglia__117_101	TMEM91	0.009857	0.00014979	0.0217078
Brain_Caudate_basalGanglia__117_101	CIC	0.007694	5.74628e-05	0.014208
Brain_Caudate_basalGanglia__117_101	ZNF575	0.006908	0.000518556	0.0361516
Brain_Caudate_basalGanglia__117_101	PVRL2	-0.009501	0.000300902	0.0285714
Brain_Caudate_basalGanglia__117_101	GLTSCR2	0.00974	0.000384203	0.0318469
Brain_Caudate_basalGanglia__117_101	LMTK3	0.007157	0.000367986	0.031246
Brain_Caudate_basalGanglia__117_101	LIN7B	0.008843	0.000538009	0.036565
Brain_Caudate_basalGanglia__117_101	ZNF548	-0.006605	0.00081374	0.0466446
Brain_Caudate_basalGanglia__117_101	UBE2M	0.005969	0.000256134	0.0277302
Brain_Caudate_basalGanglia__117_101	SRXN1	-0.014207	0.000218817	0.0254894
Brain_Caudate_basalGanglia__117_101	PCED1A	0.008429	1.1757e-05	0.00636435
Brain_Caudate_basalGanglia__117_101	TMX4	0.00666	2.98104e-05	0.0101498
Brain_Caudate_basalGanglia__117_101	RALGAPA2	-0.006146	0.000344903	0.0308153
Brain_Caudate_basalGanglia__117_101	NAPB	0.008786	0.000865257	0.0471156
Brain_Caudate_basalGanglia__117_101	TP53INP2	-0.018216	0.000761183	0.0454856
Brain_Caudate_basalGanglia__117_101	RIMS4	-0.013086	0.000720245	0.0434627
Brain_Caudate_basalGanglia__117_101	IFNAR1	-0.005581	0.000828441	0.0467958
Brain_Caudate_basalGanglia__117_101	BRWD1	0.004142	0.000781084	0.0463865
Brain_Caudate_basalGanglia__117_101	BACE2	-0.009255	0.000462726	0.033429
Brain_Caudate_basalGanglia__117_101	CSTB	0.007045	3.36127e-05	0.0104948
Brain_Caudate_basalGanglia__117_101	C21orf2	0.008327	0.000304265	0.0285714
Brain_Caudate_basalGanglia__117_101	MICAL3	0.006374	0.000282963	0.0285714
Brain_Caudate_basalGanglia__117_101	ARVCF	0.010667	2.51623e-05	0.00964817
Brain_Caudate_basalGanglia__117_101	THAP7	0.009732	3.3342e-05	0.0104948
Brain_Caudate_basalGanglia__117_101	XBP1	-0.014972	0.000977395	0.0496932
Brain_Caudate_basalGanglia__117_101	LARGE	-0.008823	6.78755e-05	0.0148361
Brain_Caudate_basalGanglia__117_101	PICK1	0.009091	0.000561468	0.0375775
Brain_Caudate_basalGanglia__117_101	APOBEC3C	0.011601	0.000499172	0.0356096
Brain_Caudate_basalGanglia__117_101	APOBEC3G	0.0111	7.97414e-05	0.0154488
Brain_Caudate_basalGanglia__117_101	ATF4	-0.012457	7.33966e-05	0.0149721
Brain_Caudate_basalGanglia__117_101	LMF2	0.006202	0.000714687	0.0432691
Brain_Caudate_basalGanglia__117_101	CHKB	0.00963	0.000160173	0.0219392
Brain_Caudate_basalGanglia__117_101	MAPK8IP2	0.006128	0.000200645	0.02431
Brain_Caudate_basalGanglia__117_101	SHANK3	-0.010502	0.000181719	0.0231174
Brain_Caudate_basalGanglia__117_101	NLGN4X	-0.007967	0.000158017	0.0219392
Brain_Caudate_basalGanglia__117_101	MID1	-0.009634	0.000653442	0.0408495
Brain_Caudate_basalGanglia__117_101	USP11	0.006949	0.000911079	0.0479097
Brain_Caudate_basalGanglia__117_101	TFE3	-0.006625	3.56558e-05	0.0107581
Brain_Caudate_basalGanglia__117_101	PGK1	-0.007794	0.000203409	0.02431
Brain_Caudate_basalGanglia__117_101	NAP1L3	0.008294	0.000383852	0.0318469
Brain_Caudate_basalGanglia__117_101	DCX	-0.006312	9.17925e-06	0.00628784
Brain_Caudate_basalGanglia__117_101	FAM127C	0.007542	3.36427e-05	0.0104948
Brain_Caudate_basalGanglia__117_101	SLC9A6	0.011117	8.68898e-06	0.00628784
Brain_Caudate_basalGanglia__117_101	RENBP	0.010269	3.08822e-05	0.0101498
Brain_CerebellarHemisphere_105_93	SLC9A2	-0.004565	2.12662e-06	0.0104712
Brain_CerebellarHemisphere_105_93	IL1RAP	-0.004029	6.61889e-06	0.0170862
Brain_CerebellarHemisphere_105_93	TIFA	0.007509	2.15014e-05	0.0369465
Brain_CerebellarHemisphere_105_93	WWC2	-0.010338	2.44626e-06	0.0104712
Brain_CerebellarHemisphere_105_93	AGGF1	-0.004749	3.47688e-06	0.0104712
Brain_CerebellarHemisphere_105_93	ZFP57	-0.008059	1.31545e-06	0.0104712
Brain_CerebellarHemisphere_105_93	ABHD11	0.010449	2.2491e-05	0.0369465
Brain_CerebellarHemisphere_105_93	PTPN3	-0.016361	3.45892e-06	0.0104712
Brain_CerebellarHemisphere_105_93	AMPD3	-0.00975	1.54101e-05	0.0348075
Brain_CerebellarHemisphere_105_93	DUOX1	-0.014107	2.86852e-05	0.0431952
Brain_Cerebellum_125_110	SDF4	-0.006357	0.00170547	0.040492
Brain_Cerebellum_125_110	FAM132A	-0.009766	0.00102002	0.0319602
Brain_Cerebellum_125_110	MXRA8	-0.008447	0.0022347	0.0468589
Brain_Cerebellum_125_110	VWA1	-0.013694	8.64988e-06	0.00308893
Brain_Cerebellum_125_110	ATAD3C	-0.006744	0.000388801	0.0195831
Brain_Cerebellum_125_110	TMEM52	0.016112	0.000434894	0.0207571
Brain_Cerebellum_125_110	SKI	0.00623	0.00134419	0.0362392
Brain_Cerebellum_125_110	PRDM16	0.003434	2.34111e-05	0.00543769
Brain_Cerebellum_125_110	RNF207	0.008795	0.000127413	0.0121411
Brain_Cerebellum_125_110	ZBTB48	0.004211	0.000367569	0.0188647
Brain_Cerebellum_125_110	SPSB1	-0.008271	0.00185818	0.0424451
Brain_Cerebellum_125_110	TMEM201	0.004134	0.00144111	0.0371303
Brain_Cerebellum_125_110	ANGPTL7	0.009526	0.00126064	0.0353789
Brain_Cerebellum_125_110	FBXO2	0.008703	9.03645e-06	0.00308893
Brain_Cerebellum_125_110	PDPN	-0.012267	0.00124975	0.035158
Brain_Cerebellum_125_110	PRDM2	0.003937	0.000446244	0.020999
Brain_Cerebellum_125_110	KIF17	0.004113	0.000808029	0.0287041
Brain_Cerebellum_125_110	EPHA8	-0.007712	0.000415418	0.0203409
Brain_Cerebellum_125_110	EPHB2	-0.005436	0.00081588	0.0287505
Brain_Cerebellum_125_110	ASAP3	-0.006671	0.00191915	0.0427723
Brain_Cerebellum_125_110	RPL11	-0.005252	0.000291315	0.0173232
Brain_Cerebellum_125_110	HMGCL	-0.004935	0.00101777	0.0319602
Brain_Cerebellum_125_110	CLIC4	-0.013103	0.000126591	0.0121411
Brain_Cerebellum_125_110	HMGN2	-0.005909	0.00230302	0.0476299
Brain_Cerebellum_125_110	RPS6KA1	-0.007701	0.000157272	0.0130219
Brain_Cerebellum_125_110	FGR	0.009842	0.00134742	0.0362675
Brain_Cerebellum_125_110	TMEM39B	0.004179	0.000897709	0.0298967
Brain_Cerebellum_125_110	THRAP3	0.003912	0.000867916	0.0294223
Brain_Cerebellum_125_110	MFSD2A	0.01626	0.000115414	0.0116164
Brain_Cerebellum_125_110	TMEM125	-0.020014	1.69045e-05	0.00464027
Brain_Cerebellum_125_110	ELOVL1	-0.008802	0.00100659	0.0317706
Brain_Cerebellum_125_110	IPO13	-0.005085	1.67761e-05	0.00464027
Brain_Cerebellum_125_110	RPS8	-0.004737	0.000542523	0.0222253
Brain_Cerebellum_125_110	BEST4	0.005722	0.0021482	0.045895
Brain_Cerebellum_125_110	RAD54L	-0.007172	0.000884728	0.0295731
Brain_Cerebellum_125_110	RAB3B	-0.011317	0.000328317	0.0183163
Brain_Cerebellum_125_110	YIPF1	-0.006665	2.93586e-05	0.00578321
Brain_Cerebellum_125_110	LEPR	-0.008942	0.000504005	0.021699
Brain_Cerebellum_125_110	PDE4B	-0.011129	0.000882125	0.0295624
Brain_Cerebellum_125_110	SSX2IP	0.004642	0.000947241	0.0306449
Brain_Cerebellum_125_110	EPHX4	0.006677	0.000355484	0.0187383
Brain_Cerebellum_125_110	F3	-0.016466	0.00211634	0.0454588
Brain_Cerebellum_125_110	WDR47	0.004988	0.000236408	0.0155745
Brain_Cerebellum_125_110	TMEM167B	-0.003532	0.000864421	0.0294223
Brain_Cerebellum_125_110	KIAA1324	0.00431	0.000100971	0.0107736
Brain_Cerebellum_125_110	PSRC1	-0.010672	0.00139297	0.0367878
Brain_Cerebellum_125_110	PIFO	0.003087	0.00168147	0.0403485
Brain_Cerebellum_125_110	RAP1A	-0.002961	0.00153588	0.038377
Brain_Cerebellum_125_110	IGSF3	-0.006275	0.000330425	0.0183454
Brain_Cerebellum_125_110	PTGFRN	-0.005401	0.00192711	0.0428386
Brain_Cerebellum_125_110	ANKRD34A	0.009297	1.59998e-05	0.00463377
Brain_Cerebellum_125_110	PRKAB2	-0.005048	0.000576306	0.0230484
Brain_Cerebellum_125_110	RPRD2	0.005154	0.000392038	0.0196203
Brain_Cerebellum_125_110	ADAMTSL4	-0.008688	2.95676e-05	0.00578321
Brain_Cerebellum_125_110	CERS2	-0.005412	0.00182267	0.0420118
Brain_Cerebellum_125_110	RORC	0.01182	0.00169644	0.0404672
Brain_Cerebellum_125_110	THEM4	0.005038	0.00144446	0.0371303
Brain_Cerebellum_125_110	SMCP	-0.019244	0.000202714	0.0145737
Brain_Cerebellum_125_110	SLC39A1	-0.00644	2.70873e-06	0.00169221
Brain_Cerebellum_125_110	RPS27	-0.010566	3.41645e-05	0.0061283
Brain_Cerebellum_125_110	KCNN3	0.006132	0.00162274	0.0397287
Brain_Cerebellum_125_110	SSR2	-0.006129	1.691e-06	0.00142406
Brain_Cerebellum_125_110	SEMA4A	0.007356	0.00174208	0.0410954
Brain_Cerebellum_125_110	CRABP2	-0.012526	0.00149993	0.0380058
Brain_Cerebellum_125_110	HDGF	-0.003508	0.000174315	0.0139737
Brain_Cerebellum_125_110	IFI16	-0.009671	0.00232056	0.0477745
Brain_Cerebellum_125_110	ADAMTS4	-0.01664	0.000478017	0.0214265
Brain_Cerebellum_125_110	FCGR2A	-0.009752	0.000137753	0.012541
Brain_Cerebellum_125_110	FCGR3A	-0.012688	0.000664723	0.0250891
Brain_Cerebellum_125_110	C1orf111	-0.006634	0.000437163	0.0207571
Brain_Cerebellum_125_110	SFT2D2	-0.003279	0.000556385	0.022601
Brain_Cerebellum_125_110	IER5	0.015327	0.00138171	0.0365438
Brain_Cerebellum_125_110	ARPC5	-0.004752	9.83101e-05	0.0107294
Brain_Cerebellum_125_110	RGL1	-0.005665	2.22587e-05	0.00530606
Brain_Cerebellum_125_110	FAM129A	-0.009454	0.000185124	0.0143995
Brain_Cerebellum_125_110	SOX13	0.007943	0.00211775	0.0454588
Brain_Cerebellum_125_110	PIK3C2B	-0.005155	0.00115531	0.0338684
Brain_Cerebellum_125_110	CNTN2	-0.01204	7.13572e-06	0.00308893
Brain_Cerebellum_125_110	RBBP5	0.00429	9.87066e-06	0.00325139
Brain_Cerebellum_125_110	LEMD1	-0.010155	0.00252504	0.0498867
Brain_Cerebellum_125_110	SLC45A3	-0.011636	0.00197325	0.0432801
Brain_Cerebellum_125_110	PFKFB2	0.003988	0.00023418	0.0155408
Brain_Cerebellum_125_110	CD34	0.017869	0.000273256	0.0170826
Brain_Cerebellum_125_110	HSD11B1	0.033987	1.78725e-05	0.00476172
Brain_Cerebellum_125_110	SLC30A1	0.006263	0.00206626	0.0446569
Brain_Cerebellum_125_110	SMYD2	0.010155	5.61144e-05	0.00764379
Brain_Cerebellum_125_110	PTPN14	0.002555	9.46104e-05	0.0103882
Brain_Cerebellum_125_110	GJC2	-0.015494	7.37412e-06	0.00308893
Brain_Cerebellum_125_110	RHOU	-0.011836	0.00216408	0.0461255
Brain_Cerebellum_125_110	GPR137B	-0.007675	0.000740234	0.0270926
Brain_Cerebellum_125_110	HNRNPU	0.005668	0.000108194	0.011012
Brain_Cerebellum_125_110	NLRP3	-0.003654	0.000276286	0.0170826
Brain_Cerebellum_125_110	SNTG2	-0.005942	0.00243041	0.0488157
Brain_Cerebellum_125_110	ADI1	-0.005911	0.00133889	0.0362392
Brain_Cerebellum_125_110	PDIA6	-0.008713	0.000562705	0.0227188
Brain_Cerebellum_125_110	NTSR2	0.017024	0.000454897	0.0210073
Brain_Cerebellum_125_110	HADHA	-0.005574	8.75191e-06	0.00308893
Brain_Cerebellum_125_110	MAPRE3	0.00382	0.00130022	0.0357997
Brain_Cerebellum_125_110	IFT172	0.005041	0.000549362	0.0224162
Brain_Cerebellum_125_110	SRSF7	0.005168	0.00189197	0.042509
Brain_Cerebellum_125_110	REL	0.003991	0.00247545	0.0492292
Brain_Cerebellum_125_110	HK2	-0.007758	0.000478792	0.0214265
Brain_Cerebellum_125_110	MAL	-0.018037	0.00093609	0.0304473
Brain_Cerebellum_125_110	ADRA2B	-0.005342	0.00187704	0.0424451
Brain_Cerebellum_125_110	KIAA1211L	0.013347	0.00225106	0.0470386
Brain_Cerebellum_125_110	IL1R1	-0.012635	4.39537e-06	0.00246091
Brain_Cerebellum_125_110	C2orf40	-0.022751	3.70968e-05	0.00639176
Brain_Cerebellum_125_110	SOWAHC	-0.003145	0.00108429	0.0326976
Brain_Cerebellum_125_110	PSD4	0.002011	0.000408477	0.0201645
Brain_Cerebellum_125_110	C1QL2	0.008805	0.000824263	0.0287657
Brain_Cerebellum_125_110	MGAT5	-0.004291	0.000251053	0.016244
Brain_Cerebellum_125_110	R3HDM1	0.005703	0.002342	0.0478894
Brain_Cerebellum_125_110	NXPH2	-0.005291	0.000598356	0.0236174
Brain_Cerebellum_125_110	ACVR2A	0.00475	0.00238628	0.0484429
Brain_Cerebellum_125_110	RND3	-0.010455	0.00139625	0.0368208
Brain_Cerebellum_125_110	ERMN	-0.026993	0.000111037	0.0112384
Brain_Cerebellum_125_110	RBMS1	-0.00699	0.00144744	0.0371303
Brain_Cerebellum_125_110	B3GALT1	0.006912	0.000689516	0.0257036
Brain_Cerebellum_125_110	UBR3	-0.003625	0.00142119	0.0371043
Brain_Cerebellum_125_110	SP5	-0.008017	0.000315965	0.017985
Brain_Cerebellum_125_110	RAPGEF4	0.006083	0.000394423	0.0196853
Brain_Cerebellum_125_110	WIPF1	-0.008903	1.77908e-06	0.00142406
Brain_Cerebellum_125_110	ZNF804A	0.009336	0.000564271	0.0227188
Brain_Cerebellum_125_110	TFPI	-0.005147	0.000614352	0.0238846
Brain_Cerebellum_125_110	NABP1	-0.00256	2.82887e-05	0.00578321
Brain_Cerebellum_125_110	SDPR	0.012339	0.00131637	0.0360225
Brain_Cerebellum_125_110	PLCL1	-0.007238	0.000820444	0.0287505
Brain_Cerebellum_125_110	C2orf69	0.004642	0.00241389	0.0486332
Brain_Cerebellum_125_110	FZD5	-0.003024	0.00119818	0.0343472
Brain_Cerebellum_125_110	42067	-0.005373	0.00206618	0.0446569
Brain_Cerebellum_125_110	RPL37A	-0.006348	0.00141066	0.0370817
Brain_Cerebellum_125_110	CYP27A1	-0.007683	0.000946405	0.0306449
Brain_Cerebellum_125_110	ASIC4	0.015921	0.000366714	0.0188647
Brain_Cerebellum_125_110	EPHA4	0.005547	0.00144382	0.0371303
Brain_Cerebellum_125_110	TRIP12	-0.0027	0.00118673	0.0343472
Brain_Cerebellum_125_110	C2orf72	0.011176	3.21547e-05	0.00591072
Brain_Cerebellum_125_110	ECEL1	-0.005397	0.000140784	0.0125676
Brain_Cerebellum_125_110	42249	-0.006139	4.16665e-06	0.00243507
Brain_Cerebellum_125_110	BOK	-0.009557	0.000328574	0.0183163
Brain_Cerebellum_125_110	CAMK1	0.005332	0.000123197	0.0119998
Brain_Cerebellum_125_110	IL17RE	0.006796	0.0011119	0.033311
Brain_Cerebellum_125_110	IL17RC	0.013921	0.00038947	0.0195831
Brain_Cerebellum_125_110	FBLN2	-0.011804	0.000542244	0.0222253
Brain_Cerebellum_125_110	RPL15	-0.004491	0.00142692	0.0371303
Brain_Cerebellum_125_110	GPD1L	0.006006	0.000235583	0.0155745
Brain_Cerebellum_125_110	CLASP2	-0.00342	0.00100286	0.0317706
Brain_Cerebellum_125_110	VILL	0.009644	4.25457e-05	0.00686386
Brain_Cerebellum_125_110	TTC21A	0.00545	0.0013233	0.0361057
Brain_Cerebellum_125_110	RPSA	-0.007501	0.00078479	0.0280989
Brain_Cerebellum_125_110	TRAK1	0.003118	0.00185885	0.0424451
Brain_Cerebellum_125_110	ZDHHC3	-0.004549	5.76357e-05	0.00773471
Brain_Cerebellum_125_110	NCKIPSD	0.004583	0.00113459	0.0336304
Brain_Cerebellum_125_110	NDUFAF3	0.005962	0.000762075	0.0275866
Brain_Cerebellum_125_110	SEMA3B	-0.015324	0.000242813	0.0157912
Brain_Cerebellum_125_110	MANF	-0.010711	0.00131785	0.0360225
Brain_Cerebellum_125_110	GRM2	-0.009391	0.00157733	0.0389011
Brain_Cerebellum_125_110	PARP3	0.006231	0.00030995	0.0179339
Brain_Cerebellum_125_110	PCBP4	-0.00677	0.0018736	0.0424451
Brain_Cerebellum_125_110	ARHGEF3	0.006765	0.000314706	0.017985
Brain_Cerebellum_125_110	GXYLT2	-0.002583	5.68192e-05	0.00768204
Brain_Cerebellum_125_110	EPHA6	0.008266	3.7025e-05	0.00639176
Brain_Cerebellum_125_110	CLDND1	-0.009304	0.00126406	0.0353789
Brain_Cerebellum_125_110	CPOX	-0.005551	0.000841208	0.0289919
Brain_Cerebellum_125_110	RPL24	-0.005232	0.000530683	0.0221412
Brain_Cerebellum_125_110	TAGLN3	0.005505	2.4099e-05	0.00545752
Brain_Cerebellum_125_110	CCDC80	-0.009804	0.000353903	0.0187383
Brain_Cerebellum_125_110	BOC	-0.013897	0.000207994	0.0148355
Brain_Cerebellum_125_110	GRAMD1C	0.007581	0.00155812	0.0386692
Brain_Cerebellum_125_110	QTRTD1	0.003788	0.00221325	0.0465708
Brain_Cerebellum_125_110	MAATS1	0.006287	0.00166807	0.0402723
Brain_Cerebellum_125_110	FSTL1	-0.009679	0.000267618	0.0169809
Brain_Cerebellum_125_110	ADCY5	-0.007184	0.000455698	0.0210073
Brain_Cerebellum_125_110	OSBPL11	0.004928	0.00105633	0.032391
Brain_Cerebellum_125_110	KLF15	0.008086	0.00049494	0.0215787
Brain_Cerebellum_125_110	SEC61A1	-0.004902	0.000455657	0.0210073
Brain_Cerebellum_125_110	TRH	-0.00754	0.00123625	0.0348866
Brain_Cerebellum_125_110	ATP2C1	-0.004814	0.000465087	0.0212777
Brain_Cerebellum_125_110	TF	-0.025827	0.000450497	0.0210073
Brain_Cerebellum_125_110	PPP2R3A	-0.003466	0.000674459	0.0252985
Brain_Cerebellum_125_110	MRAS	0.003917	0.000915655	0.0300524
Brain_Cerebellum_125_110	CLSTN2	-0.007168	0.00167851	0.0403485
Brain_Cerebellum_125_110	TFDP2	-0.004275	0.00109501	0.0329541
Brain_Cerebellum_125_110	SLC9A9	-0.005631	0.000752018	0.0273032
Brain_Cerebellum_125_110	AGTR1	-0.005169	0.000209855	0.0149096
Brain_Cerebellum_125_110	RNF13	-0.00446	0.000874562	0.0295605
Brain_Cerebellum_125_110	SSR3	-0.004426	0.00231626	0.0477403
Brain_Cerebellum_125_110	BCHE	-0.006927	0.00170756	0.040492
Brain_Cerebellum_125_110	CLDN11	-0.027263	2.2358e-07	0.000578656
Brain_Cerebellum_125_110	PLD1	-0.007329	0.000186734	0.0143995
Brain_Cerebellum_125_110	NCEH1	0.006369	0.000480166	0.0214265
Brain_Cerebellum_125_110	MCF2L2	0.00521	0.000510501	0.0217617
Brain_Cerebellum_125_110	RPL39L	-0.008888	0.00142038	0.0371043
Brain_Cerebellum_125_110	TMEM44	0.00516	0.00114572	0.0337513
Brain_Cerebellum_125_110	PDE6B	-0.011805	0.0012427	0.035014
Brain_Cerebellum_125_110	GAK	0.005231	0.000597359	0.0236174
Brain_Cerebellum_125_110	FGFR3	0.013475	8.15946e-05	0.00978973
Brain_Cerebellum_125_110	NELFA	0.004146	0.00177167	0.0413094
Brain_Cerebellum_125_110	S100P	-0.006035	0.000193598	0.0143995
Brain_Cerebellum_125_110	SEPSECS	-0.004272	0.00052206	0.0220522
Brain_Cerebellum_125_110	RBPJ	-0.003564	0.000131473	0.0122149
Brain_Cerebellum_125_110	TBC1D1	0.007927	0.000101688	0.0107736
Brain_Cerebellum_125_110	KDR	-0.011834	0.000538701	0.0222253
Brain_Cerebellum_125_110	TMEM165	-0.006255	0.00191941	0.0427723
Brain_Cerebellum_125_110	NAAA	0.004904	0.00248362	0.0492833
Brain_Cerebellum_125_110	FRAS1	-0.004398	0.000495488	0.0215787
Brain_Cerebellum_125_110	ANTXR2	-0.002764	0.00235323	0.0479567
Brain_Cerebellum_125_110	HPSE	-0.003793	0.00118762	0.0343472
Brain_Cerebellum_125_110	PTPN13	-0.007504	0.000151457	0.0128697
Brain_Cerebellum_125_110	SPP1	-0.033923	3.07005e-05	0.00578321
Brain_Cerebellum_125_110	UNC5C	-0.010284	0.000197784	0.0143995
Brain_Cerebellum_125_110	CYP2U1	0.005175	5.27522e-05	0.00742699
Brain_Cerebellum_125_110	OSTC	-0.005033	0.000173411	0.0139737
Brain_Cerebellum_125_110	ETNPPL	0.022391	1.17851e-06	0.0014234
Brain_Cerebellum_125_110	CCDC109B	-0.004218	0.00188224	0.0424451
Brain_Cerebellum_125_110	PLK4	-0.002478	0.00115514	0.0338684
Brain_Cerebellum_125_110	GAB1	-0.004495	0.00226931	0.0472021
Brain_Cerebellum_125_110	HHIP	-0.006981	0.000193785	0.0143995
Brain_Cerebellum_125_110	SLC10A7	0.003017	0.00151271	0.0382227
Brain_Cerebellum_125_110	EDNRA	-0.007264	0.000373459	0.0190591
Brain_Cerebellum_125_110	NR3C2	0.010668	6.73212e-08	0.000262701
Brain_Cerebellum_125_110	RPS3A	-0.009661	0.000226791	0.0154386
Brain_Cerebellum_125_110	MND1	-0.003854	0.000435569	0.0207571
Brain_Cerebellum_125_110	TMEM144	-0.01414	0.000390214	0.0195831
Brain_Cerebellum_125_110	SPOCK3	-0.010649	0.00127553	0.0355519
Brain_Cerebellum_125_110	WWC2	-0.006559	3.39044e-05	0.0061283
Brain_Cerebellum_125_110	ENPP6	-0.012516	0.000616261	0.0239075
Brain_Cerebellum_125_110	LRRC14B	0.006225	0.000826951	0.0287657
Brain_Cerebellum_125_110	FAM134B	-0.007731	0.000989349	0.0315564
Brain_Cerebellum_125_110	DROSHA	0.003804	0.00177077	0.0413094
Brain_Cerebellum_125_110	TARS	-0.006227	0.00137291	0.0363741
Brain_Cerebellum_125_110	BRIX1	0.004447	0.000587704	0.0233496
Brain_Cerebellum_125_110	GDNF	0.014863	0.0015192	0.0382404
Brain_Cerebellum_125_110	EGFLAM	-0.004432	0.00107408	0.0325947
Brain_Cerebellum_125_110	NDUFS4	-0.004819	0.00166499	0.0402723
Brain_Cerebellum_125_110	PIK3R1	0.005939	0.000384652	0.0194657
Brain_Cerebellum_125_110	TAF9	0.003575	0.00044118	0.0208691
Brain_Cerebellum_125_110	EDIL3	-0.013479	0.000197907	0.0143995
Brain_Cerebellum_125_110	MEF2C	0.009762	1.88649e-06	0.00142406
Brain_Cerebellum_125_110	SPATA9	0.005413	0.000490351	0.0215787
Brain_Cerebellum_125_110	PCSK1	0.007735	0.00159994	0.03933
Brain_Cerebellum_125_110	CDO1	0.004111	0.00128125	0.0355555
Brain_Cerebellum_125_110	SIL1	-0.004997	0.000507493	0.0217358
Brain_Cerebellum_125_110	FCHSD1	-0.008876	0.000447917	0.0210042
Brain_Cerebellum_125_110	LARS	0.005195	1.61135e-05	0.00463377
Brain_Cerebellum_125_110	SH3TC2	-0.00507	0.00221292	0.0465708
Brain_Cerebellum_125_110	RPS14	-0.005381	0.00156989	0.0388017
Brain_Cerebellum_125_110	GALNT10	-0.005333	0.000127916	0.0121411
Brain_Cerebellum_125_110	FNDC9	0.026128	3.12064e-08	0.000262701
Brain_Cerebellum_125_110	PWWP2A	0.002736	0.00228814	0.047472
Brain_Cerebellum_125_110	TENM2	0.0071	0.000198701	0.0143995
Brain_Cerebellum_125_110	CPEB4	0.007533	0.000153747	0.0129321
Brain_Cerebellum_125_110	SNCB	0.007142	0.0008163	0.0287505
Brain_Cerebellum_125_110	UNC5A	0.009259	0.000553888	0.0225501
Brain_Cerebellum_125_110	TMED9	-0.004355	0.000830406	0.0287657
Brain_Cerebellum_125_110	ADAMTS2	-0.009296	6.99326e-05	0.00864175
Brain_Cerebellum_125_110	CNOT6	0.003376	0.000606983	0.0238492
Brain_Cerebellum_125_110	GNB2L1	-0.004609	0.000117611	0.0117722
Brain_Cerebellum_125_110	FAM50B	0.006169	0.00135507	0.0362675
Brain_Cerebellum_125_110	CDYL	-0.004573	0.000645918	0.024688
Brain_Cerebellum_125_110	NEDD9	0.00786	0.000607857	0.0238492
Brain_Cerebellum_125_110	HIST1H2BK	-0.01174	0.00187455	0.0424451
Brain_Cerebellum_125_110	ZNF184	0.007907	6.03383e-05	0.00792137
Brain_Cerebellum_125_110	ZSCAN31	0.016174	0.00076503	0.0276096
Brain_Cerebellum_125_110	ZSCAN12	0.003753	0.00166027	0.0402152
Brain_Cerebellum_125_110	MOG	-0.029768	0.000122528	0.0119991
Brain_Cerebellum_125_110	ZFP57	-0.007825	0.00119507	0.0343472
Brain_Cerebellum_125_110	MDC1	0.006022	2.87556e-05	0.00578321
Brain_Cerebellum_125_110	DDR1	-0.005778	0.000264704	0.0168861
Brain_Cerebellum_125_110	CLIC1	-0.013446	0.00185033	0.0424451
Brain_Cerebellum_125_110	RXRB	-0.004352	0.000257075	0.0165157
Brain_Cerebellum_125_110	SLC39A7	-0.005417	0.000868849	0.0294223
Brain_Cerebellum_125_110	RPL10A	-0.005843	0.0019635	0.0431708
Brain_Cerebellum_125_110	BRPF3	0.005628	0.000528534	0.0221142
Brain_Cerebellum_125_110	LRFN2	0.010078	0.000361834	0.0188647
Brain_Cerebellum_125_110	PTK7	-0.012716	1.67093e-05	0.00464027
Brain_Cerebellum_125_110	CDC5L	0.003197	0.00120783	0.0345207
Brain_Cerebellum_125_110	LRRC1	-0.004856	0.000420899	0.0204985
Brain_Cerebellum_125_110	PRIM2	0.004242	0.000609366	0.0238492
Brain_Cerebellum_125_110	PHF3	0.004462	0.00206806	0.0446569
Brain_Cerebellum_125_110	EEF1A1	-0.010018	1.60624e-05	0.00463377
Brain_Cerebellum_125_110	SNAP91	0.003713	0.00053726	0.0222227
Brain_Cerebellum_125_110	SNX14	-0.003452	0.00165268	0.0402152
Brain_Cerebellum_125_110	CNR1	-0.011016	0.00104926	0.0323363
Brain_Cerebellum_125_110	USP45	-0.005547	0.00185732	0.0424451
Brain_Cerebellum_125_110	TSPYL4	0.006593	0.00222859	0.0467849
Brain_Cerebellum_125_110	FAM162B	0.007396	0.000463553	0.0212612
Brain_Cerebellum_125_110	VGLL2	-0.003912	0.00194833	0.0429414
Brain_Cerebellum_125_110	SLC18B1	0.005723	0.00189934	0.0425345
Brain_Cerebellum_125_110	RPS12	-0.006015	0.000882776	0.0295624
Brain_Cerebellum_125_110	FUCA2	-0.008202	1.27363e-06	0.00142406
Brain_Cerebellum_125_110	PHACTR2	-0.00432	0.000347994	0.0187383
Brain_Cerebellum_125_110	PLAGL1	-0.015534	0.000322994	0.0182295
Brain_Cerebellum_125_110	SYNJ2	-0.011996	0.00161054	0.0395369
Brain_Cerebellum_125_110	PRR18	-0.013492	0.00137329	0.0363741
Brain_Cerebellum_125_110	THBS2	-0.011661	0.000193557	0.0143995
Brain_Cerebellum_125_110	GPR146	0.011742	0.000427977	0.0207245
Brain_Cerebellum_125_110	NXPH1	-0.007693	0.00244453	0.0490449
Brain_Cerebellum_125_110	MEOX2	-0.004748	0.00147671	0.0376811
Brain_Cerebellum_125_110	FAM126A	-0.00648	0.000107676	0.011012
Brain_Cerebellum_125_110	FKBP14	-0.00573	0.0015924	0.0391977
Brain_Cerebellum_125_110	ADCYAP1R1	0.007179	0.00015741	0.0130219
Brain_Cerebellum_125_110	PDE1C	-0.010323	3.2299e-05	0.00591072
Brain_Cerebellum_125_110	ANLN	-0.0175	0.00194182	0.0429414
Brain_Cerebellum_125_110	SUMF2	-0.004248	0.0017051	0.040492
Brain_Cerebellum_125_110	GUSB	0.004634	3.60628e-05	0.00634321
Brain_Cerebellum_125_110	TPST1	-0.010371	0.000194964	0.0143995
Brain_Cerebellum_125_110	TYW1B	0.005437	0.000595005	0.023588
Brain_Cerebellum_125_110	ABHD11	0.01167	1.52399e-06	0.00142406
Brain_Cerebellum_125_110	HIP1	-0.004543	0.00134266	0.0362392
Brain_Cerebellum_125_110	SEMA3C	-0.006923	2.40214e-05	0.00545752
Brain_Cerebellum_125_110	GRM3	-0.010127	0.00179874	0.0417792
Brain_Cerebellum_125_110	KIAA1324L	-0.004173	9.02727e-05	0.0100955
Brain_Cerebellum_125_110	FZD1	0.008154	0.0015655	0.0387989
Brain_Cerebellum_125_110	BUD31	-0.005042	0.00144319	0.0371303
Brain_Cerebellum_125_110	ZSCAN21	0.006994	0.000738432	0.0270813
Brain_Cerebellum_125_110	COPS6	0.002631	0.00211037	0.045408
Brain_Cerebellum_125_110	FIS1	-0.003936	0.00120804	0.0345207
Brain_Cerebellum_125_110	PMPCB	-0.003232	0.0022036	0.0464758
Brain_Cerebellum_125_110	PRKAR2B	0.006643	2.03884e-05	0.0052025
Brain_Cerebellum_125_110	GPR22	0.008101	0.00041297	0.0202758
Brain_Cerebellum_125_110	MDFIC	-0.005161	0.000195262	0.0143995
Brain_Cerebellum_125_110	GPR37	-0.019864	0.000356831	0.0187383
Brain_Cerebellum_125_110	FLNC	-0.007708	0.000531624	0.0221412
Brain_Cerebellum_125_110	TSPAN33	-0.008828	0.000152018	0.0128697
Brain_Cerebellum_125_110	UBE2H	-0.003733	4.70084e-05	0.0070971
Brain_Cerebellum_125_110	PTN	-0.013614	0.000860241	0.0293503
Brain_Cerebellum_125_110	CREB3L2	-0.005382	0.00127175	0.0355013
Brain_Cerebellum_125_110	GIMAP5	0.008647	0.000517578	0.0219601
Brain_Cerebellum_125_110	SLC4A2	-0.006359	0.000310651	0.0179339
Brain_Cerebellum_125_110	VIPR2	0.007332	0.000194773	0.0143995
Brain_Cerebellum_125_110	NPM2	0.006946	0.00161761	0.0396567
Brain_Cerebellum_125_110	FGF17	0.007586	0.000355655	0.0187383
Brain_Cerebellum_125_110	DMTN	0.00475	0.000365173	0.0188647
Brain_Cerebellum_125_110	RHOBTB2	0.006375	0.000310826	0.0179339
Brain_Cerebellum_125_110	R3HCC1	-0.003392	0.00109892	0.0330169
Brain_Cerebellum_125_110	KIF13B	-0.007806	0.00104035	0.0322486
Brain_Cerebellum_125_110	NRG1	-0.005816	1.4917e-05	0.00458052
Brain_Cerebellum_125_110	GOLGA7	-0.003635	0.000429934	0.0207245
Brain_Cerebellum_125_110	IKBKB	0.005753	0.000277214	0.0170826
Brain_Cerebellum_125_110	PLAG1	0.004162	0.00137109	0.0363741
Brain_Cerebellum_125_110	GGH	-0.00661	0.000230084	0.0154386
Brain_Cerebellum_125_110	ARFGEF1	-0.003058	0.000537165	0.0222227
Brain_Cerebellum_125_110	SULF1	-0.010285	0.00019389	0.0143995
Brain_Cerebellum_125_110	PDP1	0.007697	3.98836e-05	0.00675301
Brain_Cerebellum_125_110	STK3	-0.002807	0.00135023	0.0362675
Brain_Cerebellum_125_110	RSPO2	0.006514	0.00176925	0.0413094
Brain_Cerebellum_125_110	EBAG9	0.003875	0.00043126	0.0207245
Brain_Cerebellum_125_110	TNFRSF11B	-0.009024	0.00105835	0.032391
Brain_Cerebellum_125_110	ENPP2	-0.021035	0.000354396	0.0187383
Brain_Cerebellum_125_110	SNTB1	0.004062	0.00241423	0.0486332
Brain_Cerebellum_125_110	EFR3A	0.005453	0.00228938	0.047472
Brain_Cerebellum_125_110	SLA	-0.007065	4.16498e-05	0.00686386
Brain_Cerebellum_125_110	NDRG1	-0.020029	0.000150846	0.0128697
Brain_Cerebellum_125_110	RHPN1	0.00701	0.00100916	0.0317965
Brain_Cerebellum_125_110	ZNF34	0.006102	0.000148763	0.0128697
Brain_Cerebellum_125_110	DMRT2	-0.004752	0.000487488	0.0215787
Brain_Cerebellum_125_110	SLC1A1	0.00701	0.0012987	0.0357997
Brain_Cerebellum_125_110	KIAA2026	0.003829	0.00108469	0.0326976
Brain_Cerebellum_125_110	RPS6	-0.005015	0.00119388	0.0343472
Brain_Cerebellum_125_110	TOPORS	0.007091	0.000195646	0.0143995
Brain_Cerebellum_125_110	ENHO	0.01452	0.000347391	0.0187383
Brain_Cerebellum_125_110	CNTFR	0.006948	0.00105842	0.032391
Brain_Cerebellum_125_110	SIGMAR1	0.004631	0.000348608	0.0187383
Brain_Cerebellum_125_110	RECK	-0.004582	8.12044e-06	0.00308893
Brain_Cerebellum_125_110	SHB	-0.010248	0.00245782	0.0490943
Brain_Cerebellum_125_110	CBWD3	0.005454	0.00119565	0.0343472
Brain_Cerebellum_125_110	TMEM2	0.009227	5.1418e-05	0.00733496
Brain_Cerebellum_125_110	RORB	0.004772	0.00061354	0.0238846
Brain_Cerebellum_125_110	SLC35D2	-0.008328	0.000140354	0.0125676
Brain_Cerebellum_125_110	SLC44A1	-0.007184	0.000302971	0.0177062
Brain_Cerebellum_125_110	PTPN3	-0.012485	4.33296e-05	0.00686386
Brain_Cerebellum_125_110	PTGR1	-0.005507	0.00246167	0.0490943
Brain_Cerebellum_125_110	RGS3	-0.007761	5.86292e-05	0.00781019
Brain_Cerebellum_125_110	NEK6	-0.00822	0.00175585	0.0412591
Brain_Cerebellum_125_110	MVB12B	-0.00536	0.00132628	0.0361327
Brain_Cerebellum_125_110	ZBTB43	0.004285	0.000619495	0.0239305
Brain_Cerebellum_125_110	STXBP1	0.005524	1.02018e-05	0.00330046
Brain_Cerebellum_125_110	URM1	-0.005468	4.80369e-05	0.00719243
Brain_Cerebellum_125_110	CERCAM	-0.024563	0.000376311	0.0191022
Brain_Cerebellum_125_110	WDR34	0.006533	0.000106065	0.011012
Brain_Cerebellum_125_110	PHYHD1	0.021253	1.85938e-06	0.00142406
Brain_Cerebellum_125_110	GPR107	-0.002803	0.00245638	0.0490943
Brain_Cerebellum_125_110	AIF1L	-0.013356	0.000841738	0.0289919
Brain_Cerebellum_125_110	FAM78A	0.004154	0.000882278	0.0295624
Brain_Cerebellum_125_110	RPL7A	-0.004544	0.000981539	0.0314682
Brain_Cerebellum_125_110	CACFD1	-0.004739	0.000240945	0.0157912
Brain_Cerebellum_125_110	VAV2	-0.004444	0.00238937	0.0484429
Brain_Cerebellum_125_110	RXRA	0.009422	5.32542e-05	0.00742699
Brain_Cerebellum_125_110	OLFM1	0.005695	0.000180816	0.0143995
Brain_Cerebellum_125_110	DPP7	0.004214	0.00105574	0.032391
Brain_Cerebellum_125_110	GRIN1	0.004663	0.000911886	0.029983
Brain_Cerebellum_125_110	GDI2	-0.00526	2.61712e-05	0.00571258
Brain_Cerebellum_125_110	PRKCQ	-0.006291	0.000819244	0.0287505
Brain_Cerebellum_125_110	USP6NL	-0.003806	0.00153044	0.038377
Brain_Cerebellum_125_110	CAMK1D	0.006035	0.000211816	0.0149318
Brain_Cerebellum_125_110	PIP4K2A	-0.015244	0.000345095	0.0187383
Brain_Cerebellum_125_110	WAC	0.003684	0.000120753	0.0119038
Brain_Cerebellum_125_110	SVIL	-0.006882	0.000316675	0.017985
Brain_Cerebellum_125_110	ZNF438	0.004915	2.72519e-05	0.00574097
Brain_Cerebellum_125_110	ZNF485	0.005058	0.00226202	0.0471437
Brain_Cerebellum_125_110	TMEM72	-0.006409	0.000685762	0.0256164
Brain_Cerebellum_125_110	OR13A1	-0.008032	0.00118296	0.0343472
Brain_Cerebellum_125_110	GDF10	-0.022486	9.67114e-06	0.00324467
Brain_Cerebellum_125_110	FRMPD2	0.005517	0.00014713	0.0128433
Brain_Cerebellum_125_110	C10orf128	-0.008044	0.000866877	0.0294223
Brain_Cerebellum_125_110	ASAH2B	0.004751	0.00233299	0.0478455
Brain_Cerebellum_125_110	ZNF365	0.009984	9.1353e-05	0.0101536
Brain_Cerebellum_125_110	LRRTM3	0.00701	0.00104131	0.0322486
Brain_Cerebellum_125_110	ANXA7	0.003519	0.000258461	0.0165461
Brain_Cerebellum_125_110	RNLS	0.003742	0.000911673	0.029983
Brain_Cerebellum_125_110	LIPA	-0.005741	0.00204403	0.0444558
Brain_Cerebellum_125_110	PPP1R3C	0.010928	0.00163392	0.0399334
Brain_Cerebellum_125_110	SLC35G1	-0.003985	0.000772184	0.0277573
Brain_Cerebellum_125_110	OPALIN	-0.029023	5.3794e-05	0.00743959
Brain_Cerebellum_125_110	HPSE2	0.009186	0.000143675	0.0126974
Brain_Cerebellum_125_110	NDUFB8	0.005391	0.00198447	0.043421
Brain_Cerebellum_125_110	PAX2	-0.00696	0.00151974	0.0382404
Brain_Cerebellum_125_110	SEMA4G	-0.006967	0.00111795	0.0333124
Brain_Cerebellum_125_110	KAZALD1	-0.002489	0.00106345	0.0324352
Brain_Cerebellum_125_110	GSTO2	0.011272	0.000348605	0.0187383
Brain_Cerebellum_125_110	EMX2	0.00614	0.000171494	0.0139633
Brain_Cerebellum_125_110	CPXM2	-0.010683	0.0014293	0.0371303
Brain_Cerebellum_125_110	C10orf90	-0.005767	0.00200402	0.0437959
Brain_Cerebellum_125_110	PWWP2B	0.005772	0.00187415	0.0424451
Brain_Cerebellum_125_110	NKX6-2	-0.021902	0.00182729	0.0420648
Brain_Cerebellum_125_110	ADAM8	-0.007876	0.00180133	0.0417859
Brain_Cerebellum_125_110	RASSF7	-0.012077	0.000194674	0.0143995
Brain_Cerebellum_125_110	CD151	-0.008341	0.00219378	0.0463765
Brain_Cerebellum_125_110	CARS	-0.007441	0.00028586	0.0172653
Brain_Cerebellum_125_110	RHOG	-0.010184	0.000220714	0.0153206
Brain_Cerebellum_125_110	HBG1	-0.020846	8.52682e-05	0.00994337
Brain_Cerebellum_125_110	HBG2	-0.019584	0.000160056	0.0131806
Brain_Cerebellum_125_110	SMPD1	-0.004989	0.00157821	0.0389011
Brain_Cerebellum_125_110	HPX	-0.011557	8.50414e-05	0.00994337
Brain_Cerebellum_125_110	EIF3F	-0.003575	0.00206402	0.0446569
Brain_Cerebellum_125_110	TRIM66	0.007371	0.000987685	0.0315564
Brain_Cerebellum_125_110	RPL27A	-0.006805	1.91902e-05	0.00496669
Brain_Cerebellum_125_110	AMPD3	-0.008379	1.58322e-05	0.00463377
Brain_Cerebellum_125_110	SLC6A5	-0.011768	2.68523e-07	0.000608103
Brain_Cerebellum_125_110	BBOX1	0.01334	0.000331122	0.0183454
Brain_Cerebellum_125_110	LGR4	-0.005391	0.000243183	0.0157912
Brain_Cerebellum_125_110	METTL15	0.004178	0.00123383	0.0348866
Brain_Cerebellum_125_110	EIF3M	-0.005877	3.34716e-07	0.000673784
Brain_Cerebellum_125_110	CD59	-0.005824	0.00188314	0.0424451
Brain_Cerebellum_125_110	ABTB2	-0.01015	1.83034e-05	0.00480585
Brain_Cerebellum_125_110	CAT	-0.011079	0.000226359	0.0154386
Brain_Cerebellum_125_110	PRDM11	0.00565	0.00134004	0.0362392
Brain_Cerebellum_125_110	MDK	-0.014029	0.00192268	0.0427927
Brain_Cerebellum_125_110	FOLH1	-0.017509	5.01447e-05	0.00726552
Brain_Cerebellum_125_110	PATL1	0.003839	0.00145906	0.0372833
Brain_Cerebellum_125_110	CYB561A3	-0.004845	0.000354805	0.0187383
Brain_Cerebellum_125_110	MYRF	-0.026272	0.000149587	0.0128697
Brain_Cerebellum_125_110	POLR2G	-0.005226	3.09638e-05	0.00578321
Brain_Cerebellum_125_110	MACROD1	0.008215	0.000127992	0.0121411
Brain_Cerebellum_125_110	VPS51	-0.004955	0.000300017	0.0176474
Brain_Cerebellum_125_110	SLC25A45	0.006733	0.000743073	0.0271416
Brain_Cerebellum_125_110	SSSCA1	0.0041	0.00193892	0.0429414
Brain_Cerebellum_125_110	OVOL1	-0.005074	0.000522182	0.0220522
Brain_Cerebellum_125_110	RBM4B	0.004379	0.00237904	0.0483738
Brain_Cerebellum_125_110	ANKRD13D	0.003622	0.00182123	0.0420118
Brain_Cerebellum_125_110	UCP2	-0.007263	0.00153795	0.038377
Brain_Cerebellum_125_110	PPME1	0.004732	7.86966e-06	0.00308893
Brain_Cerebellum_125_110	CLNS1A	-0.003032	0.00167988	0.0403485
Brain_Cerebellum_125_110	SYTL2	0.007493	0.00116698	0.0341002
Brain_Cerebellum_125_110	TMEM133	0.005365	0.0019351	0.0429414
Brain_Cerebellum_125_110	DCUN1D5	-0.007632	0.0011852	0.0343472
Brain_Cerebellum_125_110	DYNC2H1	0.004264	0.000663235	0.0250852
Brain_Cerebellum_125_110	CASP12	0.012398	0.00126541	0.0353789
Brain_Cerebellum_125_110	COLCA2	0.008866	0.00165466	0.0402152
Brain_Cerebellum_125_110	PHLDB1	-0.007315	0.00246225	0.0490943
Brain_Cerebellum_125_110	VPS11	0.003788	0.00106639	0.0324703
Brain_Cerebellum_125_110	USP2	0.008615	0.00142577	0.0371303
Brain_Cerebellum_125_110	MSANTD2	0.00437	0.000846167	0.0290892
Brain_Cerebellum_125_110	ST3GAL4	-0.004815	0.000625417	0.0240567
Brain_Cerebellum_125_110	JAM3	-0.008719	0.00229014	0.047472
Brain_Cerebellum_125_110	GLB1L3	0.013306	2.52868e-06	0.00169221
Brain_Cerebellum_125_110	NINJ2	-0.013601	3.04017e-05	0.00578321
Brain_Cerebellum_125_110	ITFG2	0.006103	0.000400733	0.0198906
Brain_Cerebellum_125_110	TNFRSF1A	-0.010547	0.00115015	0.0338267
Brain_Cerebellum_125_110	C1R	-0.011211	0.00198308	0.043421
Brain_Cerebellum_125_110	PEX5	-0.004183	0.00178398	0.0415092
Brain_Cerebellum_125_110	NECAP1	0.003711	0.000100784	0.0107736
Brain_Cerebellum_125_110	CLEC2B	-0.009875	0.000130559	0.0121925
Brain_Cerebellum_125_110	YBX3	-0.015212	0.00182121	0.0420118
Brain_Cerebellum_125_110	ETV6	-0.006365	0.00122747	0.0348559
Brain_Cerebellum_125_110	EMP1	-0.020838	5.05302e-05	0.00726552
Brain_Cerebellum_125_110	LMO3	0.010043	0.000196221	0.0143995
Brain_Cerebellum_125_110	PLEKHA5	-0.004378	0.00166023	0.0402152
Brain_Cerebellum_125_110	SOX5	0.003851	0.000276166	0.0170826
Brain_Cerebellum_125_110	BCAT1	-0.006332	2.37221e-06	0.00165298
Brain_Cerebellum_125_110	FGFR1OP2	0.003643	0.00126274	0.0353789
Brain_Cerebellum_125_110	DNM1L	0.002944	0.00137229	0.0363741
Brain_Cerebellum_125_110	CPNE8	-0.00513	0.00189792	0.0425345
Brain_Cerebellum_125_110	ANO6	-0.009108	2.89287e-05	0.00578321
Brain_Cerebellum_125_110	FAIM2	-0.004162	0.00168658	0.0403644
Brain_Cerebellum_125_110	DIP2B	-0.004744	0.000291637	0.0173232
Brain_Cerebellum_125_110	GALNT6	-0.008937	0.000302242	0.0177062
Brain_Cerebellum_125_110	GRASP	0.013066	0.00152411	0.0382973
Brain_Cerebellum_125_110	TARBP2	-0.006178	4.48253e-06	0.00246091
Brain_Cerebellum_125_110	HNRNPA1	-0.004983	0.000502524	0.021699
Brain_Cerebellum_125_110	ITGA5	-0.009334	0.00100373	0.0317706
Brain_Cerebellum_125_110	ERBB3	-0.012621	0.00169388	0.0404672
Brain_Cerebellum_125_110	IL23A	-0.005007	0.00102357	0.0319725
Brain_Cerebellum_125_110	R3HDM2	0.00466	0.00140455	0.0369857
Brain_Cerebellum_125_110	SLC26A10	-0.007219	0.000460482	0.021174
Brain_Cerebellum_125_110	BEST3	0.011639	0.000290464	0.0173232
Brain_Cerebellum_125_110	CCDC59	0.006129	0.00241275	0.0486332
Brain_Cerebellum_125_110	TMTC2	-0.006846	0.00117078	0.0341563
Brain_Cerebellum_125_110	TSPAN19	-0.004369	0.00246596	0.0490943
Brain_Cerebellum_125_110	C12orf29	0.004953	0.00204848	0.0444992
Brain_Cerebellum_125_110	ATP2B1	0.00529	9.94885e-05	0.0107736
Brain_Cerebellum_125_110	TMCC3	-0.00898	5.92621e-05	0.00783687
Brain_Cerebellum_125_110	ANO4	-0.010301	0.000101423	0.0107736
Brain_Cerebellum_125_110	ASCL1	0.011549	0.00063302	0.0242461
Brain_Cerebellum_125_110	HSP90B1	-0.009411	0.00136994	0.0363741
Brain_Cerebellum_125_110	APPL2	-0.004435	0.00153596	0.038377
Brain_Cerebellum_125_110	CKAP4	-0.004394	0.00142134	0.0371043
Brain_Cerebellum_125_110	ACACB	0.009034	0.000106809	0.011012
Brain_Cerebellum_125_110	TCHP	0.005077	0.00190237	0.0425497
Brain_Cerebellum_125_110	ERP29	-0.004982	0.00123591	0.0348866
Brain_Cerebellum_125_110	RPL6	-0.006452	0.000666158	0.025091
Brain_Cerebellum_125_110	RPH3A	0.014739	2.51288e-05	0.00562049
Brain_Cerebellum_125_110	DTX1	-0.004324	0.00131826	0.0360225
Brain_Cerebellum_125_110	RASAL1	-0.009507	0.00106047	0.0323988
Brain_Cerebellum_125_110	SDSL	-0.010036	0.00136267	0.0363741
Brain_Cerebellum_125_110	TBX5	0.003633	0.00248826	0.0493186
Brain_Cerebellum_125_110	RNFT2	0.004494	0.00220276	0.0464758
Brain_Cerebellum_125_110	RPLP0	-0.007439	2.19966e-05	0.00530606
Brain_Cerebellum_125_110	BCL7A	0.004204	0.000514207	0.0218683
Brain_Cerebellum_125_110	CLIP1	0.004087	0.000223911	0.0154243
Brain_Cerebellum_125_110	PITPNM2	0.008161	0.000286069	0.0172653
Brain_Cerebellum_125_110	CCDC92	0.005974	4.34816e-05	0.00686386
Brain_Cerebellum_125_110	FAM101A	-0.016571	1.18744e-05	0.00377417
Brain_Cerebellum_125_110	AACS	0.00629	0.000286913	0.0172653
Brain_Cerebellum_125_110	TMEM132B	0.012989	8.63016e-09	0.000156353
Brain_Cerebellum_125_110	GOLGA3	0.004835	0.00201556	0.043942
Brain_Cerebellum_125_110	SGCG	0.006345	0.00148317	0.0376865
Brain_Cerebellum_125_110	RNF6	0.005359	0.000509811	0.0217617
Brain_Cerebellum_125_110	GPR12	0.005816	4.93979e-05	0.00721726
Brain_Cerebellum_125_110	USP12	-0.003458	0.00194361	0.0429414
Brain_Cerebellum_125_110	PAN3	-0.004188	0.000582605	0.023249
Brain_Cerebellum_125_110	FLT1	0.013689	0.000120897	0.0119038
Brain_Cerebellum_125_110	RGCC	0.014424	0.00082683	0.0287657
Brain_Cerebellum_125_110	LPAR6	-0.008917	0.00250096	0.049465
Brain_Cerebellum_125_110	GPC6	-0.007176	0.00169982	0.0404672
Brain_Cerebellum_125_110	SOX21	0.00862	0.000730415	0.026871
Brain_Cerebellum_125_110	DNAJC3	-0.004496	0.00188967	0.042509
Brain_Cerebellum_125_110	UGGT2	-0.004684	0.000182495	0.0143995
Brain_Cerebellum_125_110	LAMP1	-0.004573	0.000228066	0.0154386
Brain_Cerebellum_125_110	CHAMP1	0.006393	0.00107919	0.0326405
Brain_Cerebellum_125_110	TEP1	-0.004637	0.00248041	0.0492736
Brain_Cerebellum_125_110	RNASE1	-0.021665	0.000129986	0.0121925
Brain_Cerebellum_125_110	MMP14	-0.011506	0.000858117	0.029333
Brain_Cerebellum_125_110	DHRS2	-0.002425	0.000541848	0.0222253
Brain_Cerebellum_125_110	CPNE6	0.0102	0.00114142	0.0336794
Brain_Cerebellum_125_110	FBXO34	0.005915	4.35692e-05	0.00686386
Brain_Cerebellum_125_110	MAX	0.005267	0.00154545	0.03846
Brain_Cerebellum_125_110	ACOT2	0.006889	0.00098311	0.0314682
Brain_Cerebellum_125_110	TMED10	-0.003374	0.0012807	0.0355555
Brain_Cerebellum_125_110	TMEM63C	-0.009091	0.00242786	0.0488157
Brain_Cerebellum_125_110	SEL1L	-0.00449	0.00121527	0.0346179
Brain_Cerebellum_125_110	KCNK10	-0.008282	4.1937e-05	0.00686386
Brain_Cerebellum_125_110	CCDC88C	0.004877	0.00030971	0.0179339
Brain_Cerebellum_125_110	ITPK1	0.00417	0.000813856	0.0287505
Brain_Cerebellum_125_110	NDN	-0.010413	6.31169e-07	0.00103954
Brain_Cerebellum_125_110	GABRB3	0.004942	7.20443e-06	0.00308893
Brain_Cerebellum_125_110	GREM1	-0.011493	0.000241439	0.0157912
Brain_Cerebellum_125_110	RYR3	0.011177	0.000299844	0.0176474
Brain_Cerebellum_125_110	SRP14	0.004272	0.000454736	0.0210073
Brain_Cerebellum_125_110	PAK6	0.008635	1.7174e-05	0.0046439
Brain_Cerebellum_125_110	RPUSD2	0.005761	0.00168418	0.0403603
Brain_Cerebellum_125_110	DUOX2	-0.008043	8.70015e-08	0.000262701
Brain_Cerebellum_125_110	DUOXA1	-0.010689	0.00023107	0.0154447
Brain_Cerebellum_125_110	DUOX1	-0.010291	8.87771e-05	0.0100418
Brain_Cerebellum_125_110	SEMA6D	-0.006555	0.00156763	0.0387989
Brain_Cerebellum_125_110	SLC12A1	0.005371	1.36588e-05	0.00426649
Brain_Cerebellum_125_110	GLDN	-0.016224	0.000312914	0.0179401
Brain_Cerebellum_125_110	ALDH1A2	-0.007696	0.0010495	0.0323363
Brain_Cerebellum_125_110	RNF111	0.003496	0.00117388	0.0341918
Brain_Cerebellum_125_110	ANXA2	-0.015047	0.000188322	0.0143995
Brain_Cerebellum_125_110	PPIB	-0.006285	0.000423147	0.0205527
Brain_Cerebellum_125_110	RPL4	-0.00483	0.000479129	0.0214265
Brain_Cerebellum_125_110	HCN4	-0.005453	0.000609494	0.0238492
Brain_Cerebellum_125_110	ISLR2	-0.006901	0.000568553	0.0228318
Brain_Cerebellum_125_110	LMAN1L	0.028144	0.000667779	0.0250999
Brain_Cerebellum_125_110	CPLX3	0.033401	0.000147453	0.0128433
Brain_Cerebellum_125_110	ACSBG1	0.008177	0.00187495	0.0424451
Brain_Cerebellum_125_110	CHRNA3	-0.014446	0.00187076	0.0424451
Brain_Cerebellum_125_110	TMED3	-0.006136	0.00233983	0.0478894
Brain_Cerebellum_125_110	STARD5	0.013912	6.49918e-06	0.00308893
Brain_Cerebellum_125_110	TMC3	0.003001	0.00246535	0.0490943
Brain_Cerebellum_125_110	PDE8A	-0.010351	0.000979382	0.03146
Brain_Cerebellum_125_110	ARRDC4	-0.006611	0.000648635	0.0247396
Brain_Cerebellum_125_110	HBZ	-0.013771	2.25988e-05	0.00531717
Brain_Cerebellum_125_110	AXIN1	0.004438	0.000486273	0.0215787
Brain_Cerebellum_125_110	NME4	0.006607	4.6688e-05	0.0070971
Brain_Cerebellum_125_110	PTX4	0.003411	0.00144671	0.0371303
Brain_Cerebellum_125_110	RPS2	-0.004746	0.000477624	0.0214265
Brain_Cerebellum_125_110	SLC9A3R2	0.009065	8.51735e-06	0.00308893
Brain_Cerebellum_125_110	CASKIN1	0.005958	0.00217456	0.0462401
Brain_Cerebellum_125_110	PKMYT1	-0.007813	0.000494023	0.0215787
Brain_Cerebellum_125_110	ADCY9	0.003689	0.00107686	0.0326247
Brain_Cerebellum_125_110	CDIP1	0.008757	0.00187819	0.0424451
Brain_Cerebellum_125_110	LITAF	-0.014242	2.70547e-06	0.00169221
Brain_Cerebellum_125_110	RPS15A	-0.005083	0.000448673	0.0210042
Brain_Cerebellum_125_110	TMEM159	-0.009974	0.000292897	0.0173412
Brain_Cerebellum_125_110	NPIPB3	0.009452	0.00141229	0.0370817
Brain_Cerebellum_125_110	NFATC2IP	0.004866	0.000395759	0.0196977
Brain_Cerebellum_125_110	MVP	-0.009501	0.000133747	0.0122481
Brain_Cerebellum_125_110	KCTD13	0.004199	0.00115884	0.0339171
Brain_Cerebellum_125_110	DOC2A	0.005603	0.000834882	0.0288656
Brain_Cerebellum_125_110	PRSS8	0.010942	0.00134032	0.0362392
Brain_Cerebellum_125_110	FTO	0.005288	0.00106934	0.0325053
Brain_Cerebellum_125_110	LPCAT2	-0.004189	0.00174802	0.0411818
Brain_Cerebellum_125_110	MT1F	0.016515	0.000223842	0.0154243
Brain_Cerebellum_125_110	PLLP	-0.014397	0.00234669	0.0479313
Brain_Cerebellum_125_110	CIAPIN1	-0.003721	0.000750534	0.0273032
Brain_Cerebellum_125_110	TRADD	-0.006737	0.000407272	0.0201599
Brain_Cerebellum_125_110	GFOD2	-0.005402	0.000186652	0.0143995
Brain_Cerebellum_125_110	CDH1	-0.005095	0.0011956	0.0343472
Brain_Cerebellum_125_110	IL34	0.010482	8.8293e-05	0.0100418
Brain_Cerebellum_125_110	FA2H	-0.02124	0.000584461	0.0232718
Brain_Cerebellum_125_110	LDHD	0.006477	0.00133816	0.0362392
Brain_Cerebellum_125_110	VAT1L	-0.007914	0.00191417	0.0427607
Brain_Cerebellum_125_110	HSBP1	-0.005394	4.71667e-06	0.00251329
Brain_Cerebellum_125_110	SLC7A5	0.012378	0.000358441	0.0187685
Brain_Cerebellum_125_110	ZNF469	0.003552	0.000355343	0.0187383
Brain_Cerebellum_125_110	ZC3H18	0.006634	1.08931e-06	0.0014234
Brain_Cerebellum_125_110	RNF166	0.00552	0.0016701	0.0402723
Brain_Cerebellum_125_110	CBFA2T3	0.006157	0.00012917	0.0121884
Brain_Cerebellum_125_110	CDH15	-0.007234	0.00186946	0.0424451
Brain_Cerebellum_125_110	DHX33	0.003313	0.00153167	0.038377
Brain_Cerebellum_125_110	POLR2A	0.010263	4.9e-05	0.00721726
Brain_Cerebellum_125_110	TNFSF12	0.005633	0.000494606	0.0215787
Brain_Cerebellum_125_110	EFNB3	-0.019359	1.85637e-06	0.00142406
Brain_Cerebellum_125_110	KCNAB3	0.009243	0.000320855	0.0181654
Brain_Cerebellum_125_110	ALOX12B	0.005086	0.00099507	0.0316831
Brain_Cerebellum_125_110	ALOXE3	0.005596	0.00194626	0.0429414
Brain_Cerebellum_125_110	PFAS	0.004828	0.000722916	0.0266743
Brain_Cerebellum_125_110	ARHGAP44	0.004141	0.00231358	0.0477392
Brain_Cerebellum_125_110	PMP22	-0.014004	2.67525e-05	0.00574097
Brain_Cerebellum_125_110	ADORA2B	-0.01072	0.000971979	0.0313333
Brain_Cerebellum_125_110	FAM83G	0.004201	0.000505412	0.021699
Brain_Cerebellum_125_110	B9D1	0.006544	0.000526863	0.0220953
Brain_Cerebellum_125_110	SLC46A1	-0.004526	0.000745401	0.0271719
Brain_Cerebellum_125_110	CORO6	0.015433	2.23566e-06	0.00162014
Brain_Cerebellum_125_110	BLMH	-0.006698	6.34612e-08	0.000262701
Brain_Cerebellum_125_110	EVI2A	-0.01279	0.00101915	0.0319602
Brain_Cerebellum_125_110	CDK5R1	0.005562	0.000140874	0.0125676
Brain_Cerebellum_125_110	MYO1D	-0.006851	9.30884e-05	0.0102834
Brain_Cerebellum_125_110	TMEM98	-0.011172	0.00169817	0.0404672
Brain_Cerebellum_125_110	CCL2	-0.025233	0.00225793	0.0471279
Brain_Cerebellum_125_110	GPR179	0.009738	8.65262e-06	0.00308893
Brain_Cerebellum_125_110	CACNB1	0.005686	0.000118276	0.0117736
Brain_Cerebellum_125_110	GRB7	-0.008927	0.000106827	0.011012
Brain_Cerebellum_125_110	ORMDL3	-0.003942	0.00218212	0.0462991
Brain_Cerebellum_125_110	CNP	-0.016016	0.000356808	0.0187383
Brain_Cerebellum_125_110	GFAP	0.023052	0.00128999	0.0356261
Brain_Cerebellum_125_110	ACBD4	0.008787	0.000472666	0.0214082
Brain_Cerebellum_125_110	ARHGAP27	-0.010653	0.00149649	0.0379719
Brain_Cerebellum_125_110	TTLL6	0.00282	0.00195972	0.0431401
Brain_Cerebellum_125_110	TOM1L1	0.004653	0.000212787	0.0149421
Brain_Cerebellum_125_110	RNF43	-0.005802	0.00135223	0.0362675
Brain_Cerebellum_125_110	SMURF2	-0.005546	0.00113817	0.0336383
Brain_Cerebellum_125_110	ABCA6	0.003926	0.00166037	0.0402152
Brain_Cerebellum_125_110	TTYH2	-0.015882	6.27849e-05	0.0081082
Brain_Cerebellum_125_110	BTBD17	-0.017137	7.01185e-05	0.00864175
Brain_Cerebellum_125_110	UNK	0.00353	0.000654147	0.0248948
Brain_Cerebellum_125_110	SEC14L1	0.005074	0.00145103	0.0371303
Brain_Cerebellum_125_110	TMEM235	-0.021841	0.000132533	0.0122481
Brain_Cerebellum_125_110	TIMP2	-0.01168	2.18322e-05	0.00530606
Brain_Cerebellum_125_110	PYCR1	-0.009713	0.00111607	0.033311
Brain_Cerebellum_125_110	TYMS	-0.010974	0.00167162	0.0402723
Brain_Cerebellum_125_110	EMILIN2	-0.005184	0.000127999	0.0121411
Brain_Cerebellum_125_110	DLGAP1	0.007537	0.00233316	0.0478455
Brain_Cerebellum_125_110	EPB41L3	0.005228	0.000226837	0.0154386
Brain_Cerebellum_125_110	OSBPL1A	-0.006422	0.00111606	0.033311
Brain_Cerebellum_125_110	GALNT1	-0.003254	0.00175075	0.0411926
Brain_Cerebellum_125_110	RPL17	-0.015023	0.00142127	0.0371043
Brain_Cerebellum_125_110	CPLX4	-0.010725	5.62847e-06	0.00275597
Brain_Cerebellum_125_110	RNF152	-0.00659	0.00224701	0.0470102
Brain_Cerebellum_125_110	HMSD	-0.005162	0.00151661	0.0382404
Brain_Cerebellum_125_110	CNDP1	-0.024848	8.92384e-05	0.0100418
Brain_Cerebellum_125_110	ATP9B	0.003174	0.00239046	0.0484429
Brain_Cerebellum_125_110	C2CD4C	0.010182	0.000877936	0.0295624
Brain_Cerebellum_125_110	RNF126	0.005205	0.00188364	0.0424451
Brain_Cerebellum_125_110	BTBD2	0.00371	0.00215109	0.0459026
Brain_Cerebellum_125_110	MKNK2	0.009347	0.00209076	0.0450933
Brain_Cerebellum_125_110	AMH	-0.013682	0.00090919	0.029983
Brain_Cerebellum_125_110	TIMM13	-0.006526	0.00150946	0.0381941
Brain_Cerebellum_125_110	ZFR2	0.008622	0.000474453	0.0214265
Brain_Cerebellum_125_110	ATCAY	0.006403	0.00016857	0.0138189
Brain_Cerebellum_125_110	EEF2	-0.005916	0.00128155	0.0355555
Brain_Cerebellum_125_110	PLIN5	0.011255	0.000197862	0.0143995
Brain_Cerebellum_125_110	PLIN3	-0.010711	3.47492e-05	0.00617207
Brain_Cerebellum_125_110	RFX2	0.005634	0.000611592	0.0238797
Brain_Cerebellum_125_110	PSPN	-0.00673	0.00123035	0.0348831
Brain_Cerebellum_125_110	TUBB4A	0.012934	0.00153999	0.038377
Brain_Cerebellum_125_110	STXBP2	-0.009618	0.000367534	0.0188647
Brain_Cerebellum_125_110	FBXL12	0.004368	0.00218453	0.0462991
Brain_Cerebellum_125_110	PIN1	0.006536	0.000339249	0.0186248
Brain_Cerebellum_125_110	COL5A3	0.013298	0.000814242	0.0287505
Brain_Cerebellum_125_110	S1PR5	-0.014395	0.00214801	0.045895
Brain_Cerebellum_125_110	C19orf38	-0.005985	0.000155415	0.0129753
Brain_Cerebellum_125_110	CACNA1A	0.005166	0.0024132	0.0486332
Brain_Cerebellum_125_110	CC2D1A	0.005285	0.000376414	0.0191022
Brain_Cerebellum_125_110	RFX1	0.004031	0.00102141	0.0319602
Brain_Cerebellum_125_110	PALM3	0.009871	0.000662438	0.0250852
Brain_Cerebellum_125_110	CHERP	0.005989	0.000133859	0.0122481
Brain_Cerebellum_125_110	NWD1	0.009572	8.32052e-05	0.00985247
Brain_Cerebellum_125_110	RPL18A	-0.007442	0.000205774	0.0147352
Brain_Cerebellum_125_110	KIAA1683	-0.012635	0.000881215	0.0295624
Brain_Cerebellum_125_110	UBA52	-0.004382	0.000481524	0.0214343
Brain_Cerebellum_125_110	PLEKHF1	0.007931	0.00112679	0.0334656
Brain_Cerebellum_125_110	KCTD15	0.008052	0.000801967	0.0285696
Brain_Cerebellum_125_110	PDCD2L	0.006648	0.000782991	0.02809
Brain_Cerebellum_125_110	HPN	-0.008182	0.000829007	0.0287657
Brain_Cerebellum_125_110	MAG	-0.030531	0.000230036	0.0154386
Brain_Cerebellum_125_110	HSPB6	0.021548	8.58541e-08	0.000262701
Brain_Cerebellum_125_110	ETHE1	-0.005786	0.000282116	0.0172653
Brain_Cerebellum_125_110	PLAUR	-0.008602	0.000185333	0.0143995
Brain_Cerebellum_125_110	PVRL2	-0.007414	0.000908233	0.029983
Brain_Cerebellum_125_110	HIF3A	0.016688	0.000363853	0.0188647
Brain_Cerebellum_125_110	STRN4	0.005331	7.34916e-05	0.00899626
Brain_Cerebellum_125_110	SLC1A5	-0.006871	0.000524779	0.022059
Brain_Cerebellum_125_110	C5AR1	-0.008318	0.000721772	0.0266743
Brain_Cerebellum_125_110	ZNF114	-0.003464	0.000255559	0.0164767
Brain_Cerebellum_125_110	KDELR1	-0.004062	0.00143799	0.0371303
Brain_Cerebellum_125_110	RPL18	-0.004638	0.000312723	0.0179401
Brain_Cerebellum_125_110	PLEKHA4	-0.007354	0.000154183	0.0129321
Brain_Cerebellum_125_110	TULP2	0.003714	0.00229707	0.0475611
Brain_Cerebellum_125_110	RPL13A	-0.005072	0.0018813	0.0424451
Brain_Cerebellum_125_110	EMC10	-0.003475	0.00172205	0.0407823
Brain_Cerebellum_125_110	ASPDH	0.008491	0.0010012	0.0317706
Brain_Cerebellum_125_110	KLK6	-0.024545	0.000271696	0.0170826
Brain_Cerebellum_125_110	CACNG8	-0.011136	5.41678e-06	0.002726
Brain_Cerebellum_125_110	RPS9	-0.006998	0.000417809	0.0204028
Brain_Cerebellum_125_110	PTPRH	-0.005603	0.000899477	0.0299006
Brain_Cerebellum_125_110	RPL28	-0.004683	0.00201508	0.043942
Brain_Cerebellum_125_110	ZNF581	-0.005587	0.00144953	0.0371303
Brain_Cerebellum_125_110	ZNF530	-0.004284	0.0010312	0.0321001
Brain_Cerebellum_125_110	RPS5	-0.005972	0.000270783	0.0170826
Brain_Cerebellum_125_110	PCED1A	0.005295	0.000818523	0.0287505
Brain_Cerebellum_125_110	PRNP	0.006352	0.000562917	0.0227188
Brain_Cerebellum_125_110	RASSF2	-0.012737	4.50329e-05	0.00702839
Brain_Cerebellum_125_110	HCK	-0.01127	2.12485e-05	0.00530606
Brain_Cerebellum_125_110	SNTA1	0.008901	0.000929744	0.0303499
Brain_Cerebellum_125_110	RALY	-0.004811	4.30854e-05	0.00686386
Brain_Cerebellum_125_110	EIF2S2	-0.004508	5.43154e-05	0.00745479
Brain_Cerebellum_125_110	AHCY	-0.005081	3.05729e-05	0.00578321
Brain_Cerebellum_125_110	ERGIC3	-0.005171	0.000504487	0.021699
Brain_Cerebellum_125_110	TTI1	0.003847	0.000944422	0.0306449
Brain_Cerebellum_125_110	SGK2	-0.009774	7.33789e-06	0.00308893
Brain_Cerebellum_125_110	TOX2	0.007453	0.000287802	0.0172653
Brain_Cerebellum_125_110	GDAP1L1	-0.005376	8.29968e-05	0.00985247
Brain_Cerebellum_125_110	STK4	0.003231	0.000716755	0.0266095
Brain_Cerebellum_125_110	TP53TG5	-0.007564	0.000346481	0.0187383
Brain_Cerebellum_125_110	NCOA5	0.006702	0.00104423	0.0322837
Brain_Cerebellum_125_110	ZMYND8	0.00718	0.000437667	0.0207571
Brain_Cerebellum_125_110	SULF2	-0.009752	0.00237763	0.0483738
Brain_Cerebellum_125_110	SPATA2	0.006315	0.000430615	0.0207245
Brain_Cerebellum_125_110	GNAS	0.004929	0.000192847	0.0143995
Brain_Cerebellum_125_110	PHACTR3	0.005003	0.00111583	0.033311
Brain_Cerebellum_125_110	MTG2	0.006059	2.7144e-05	0.00574097
Brain_Cerebellum_125_110	COL9A3	-0.015334	0.000472464	0.0214082
Brain_Cerebellum_125_110	CXADR	-0.004858	0.000229457	0.0154386
Brain_Cerebellum_125_110	JAM2	-0.010516	0.000699634	0.0260272
Brain_Cerebellum_125_110	RUNX1	-0.003136	2.89604e-06	0.00174892
Brain_Cerebellum_125_110	CSTB	0.006153	0.000524414	0.022059
Brain_Cerebellum_125_110	ICOSLG	-0.017473	1.53535e-06	0.00142406
Brain_Cerebellum_125_110	SLC19A1	0.005849	0.00230864	0.0476916
Brain_Cerebellum_125_110	SLC25A18	0.017261	8.79757e-06	0.00308893
Brain_Cerebellum_125_110	HIC2	0.003954	0.00222506	0.046765
Brain_Cerebellum_125_110	OSM	-0.006977	3.74124e-07	0.0006778
Brain_Cerebellum_125_110	LIMK2	-0.005253	0.00131597	0.0360225
Brain_Cerebellum_125_110	FBXO7	-0.003601	0.000902749	0.0299544
Brain_Cerebellum_125_110	RASD2	0.0161	1.13949e-06	0.0014234
Brain_Cerebellum_125_110	RAC2	-0.007591	0.00176639	0.0413094
Brain_Cerebellum_125_110	CYTH4	-0.008569	0.000564302	0.0227188
Brain_Cerebellum_125_110	CDC42EP1	-0.017581	0.000150976	0.0128697
Brain_Cerebellum_125_110	GCAT	0.005384	0.000501845	0.021699
Brain_Cerebellum_125_110	EIF3L	-0.006132	0.000849172	0.0291087
Brain_Cerebellum_125_110	EP300	0.004862	0.000268065	0.0169809
Brain_Cerebellum_125_110	L3MBTL2	0.003348	0.000887695	0.0296176
Brain_Cerebellum_125_110	SULT4A1	0.003833	0.000445398	0.020999
Brain_Cerebellum_125_110	TUBGCP6	0.00557	0.000680408	0.0254689
Brain_Cerebellum_125_110	ACR	-0.005998	0.00217224	0.0462401
Brain_Cerebellum_125_110	MOSPD2	-0.005685	6.38806e-05	0.00815017
Brain_Cerebellum_125_110	CNKSR2	0.005159	0.000619286	0.0239305
Brain_Cerebellum_125_110	PCYT1B	-0.007106	6.86701e-05	0.00857998
Brain_Cerebellum_125_110	PRRG1	-0.006837	0.00128917	0.0356261
Brain_Cerebellum_125_110	MAOA	0.007772	0.0022639	0.0471437
Brain_Cerebellum_125_110	USP11	0.00538	0.00018687	0.0143995
Brain_Cerebellum_125_110	TIMP1	-0.01133	0.00202221	0.0440342
Brain_Cerebellum_125_110	USP27X	0.006952	0.000491759	0.0215787
Brain_Cerebellum_125_110	MAGED1	-0.003542	0.00181948	0.0420118
Brain_Cerebellum_125_110	GPR173	-0.003644	0.00131569	0.0360225
Brain_Cerebellum_125_110	TSPYL2	0.007852	7.43636e-05	0.00904191
Brain_Cerebellum_125_110	MAGED2	-0.005418	0.000328212	0.0183163
Brain_Cerebellum_125_110	TRO	-0.007618	3.73973e-05	0.00639176
Brain_Cerebellum_125_110	USP51	0.004978	0.00214264	0.0458844
Brain_Cerebellum_125_110	EDA	-0.003802	4.57179e-05	0.00702839
Brain_Cerebellum_125_110	GJB1	-0.02302	0.000138656	0.0125602
Brain_Cerebellum_125_110	RPS4X	-0.004552	0.00233457	0.0478455
Brain_Cerebellum_125_110	PABPC1L2A	0.006336	3.05319e-05	0.00578321
Brain_Cerebellum_125_110	NAP1L2	0.007507	0.000338195	0.0186234
Brain_Cerebellum_125_110	UPRT	0.00382	0.00194582	0.0429414
Brain_Cerebellum_125_110	MAGEE1	0.005672	0.00235154	0.0479567
Brain_Cerebellum_125_110	MAGT1	-0.008654	7.11322e-07	0.00107392
Brain_Cerebellum_125_110	NAP1L3	0.009216	0.000287776	0.0172653
Brain_Cerebellum_125_110	PLP1	-0.028911	0.000211315	0.0149318
Brain_Cerebellum_125_110	COL4A5	-0.010212	0.000772044	0.0277573
Brain_Cerebellum_125_110	TENM1	-0.009439	1.87499e-06	0.00142406
Brain_Cerebellum_125_110	ZDHHC9	-0.004374	0.00206495	0.0446569
Brain_Cerebellum_125_110	FAM127A	0.005025	2.57518e-05	0.00568959
Brain_Cerebellum_125_110	FAM127B	0.004928	0.000281748	0.0172653
Brain_Cerebellum_125_110	MMGT1	-0.0038	0.00095738	0.0309177
Brain_Cerebellum_125_110	ARHGEF6	0.005031	0.00165648	0.0402152
Brain_Cerebellum_125_110	TMEM257	0.00967	0.000334557	0.0184791
Brain_Cerebellum_125_110	SRPK3	0.014137	0.000792205	0.0283084
Brain_Cerebellum_125_110	IDH3G	0.004367	0.000505435	0.021699
Brain_Cerebellum_125_110	RPL10	-0.005048	0.000489221	0.0215787
Brain_Cerebellum_125_110	G6PD	0.005319	0.00249084	0.0493186
Brain_Cerebellum_125_110	RPS4Y1	-0.004585	0.00113605	0.0336304
Brain_Cortex_114_97	CASZ1	-0.005468	0.000140057	0.0330481
Brain_Cortex_114_97	B4GALT2	-0.009521	0.00025585	0.0420439
Brain_Cortex_114_97	CD53	0.021408	0.000263576	0.0425536
Brain_Cortex_114_97	PEX11B	0.006084	7.03439e-05	0.0241875
Brain_Cortex_114_97	ECM1	0.010733	2.4354e-05	0.0164145
Brain_Cortex_114_97	ADAMTSL4	-0.012148	0.000109521	0.0290433
Brain_Cortex_114_97	S100A3	-0.012154	1.87943e-05	0.0164145
Brain_Cortex_114_97	ATF6	-0.004507	0.000241514	0.0411283
Brain_Cortex_114_97	SEC16B	0.009672	1.74735e-05	0.0164145
Brain_Cortex_114_97	C1orf21	-0.007718	0.00020537	0.0396443
Brain_Cortex_114_97	KIF21B	-0.012473	5.76145e-05	0.0233361
Brain_Cortex_114_97	TNNT2	0.017085	0.000109018	0.0290433
Brain_Cortex_114_97	PPP2R5A	-0.006867	0.000197327	0.0386824
Brain_Cortex_114_97	C1orf95	-0.020036	1.51932e-05	0.0164145
Brain_Cortex_114_97	OTOF	-0.005733	0.000119466	0.0298639
Brain_Cortex_114_97	FBXO48	0.003692	0.000209423	0.0396443
Brain_Cortex_114_97	INO80B	0.005602	0.000334305	0.0498378
Brain_Cortex_114_97	ATP5G3	0.005451	0.000189264	0.0386262
Brain_Cortex_114_97	NAB1	0.00586	0.000193074	0.0386262
Brain_Cortex_114_97	42067	-0.010147	2.49718e-05	0.0164145
Brain_Cortex_114_97	ARPC2	-0.003967	0.000193079	0.0386262
Brain_Cortex_114_97	CNTN6	-0.00676	5.22926e-05	0.0218738
Brain_Cortex_114_97	NCKIPSD	0.008622	0.000226475	0.0401523
Brain_Cortex_114_97	NDUFAF3	0.008437	3.1745e-05	0.0177804
Brain_Cortex_114_97	PRICKLE2	-0.007077	0.000110461	0.0290433
Brain_Cortex_114_97	NDUFB4	0.005867	0.000197563	0.0386824
Brain_Cortex_114_97	MGLL	-0.012525	3.18801e-05	0.0177804
Brain_Cortex_114_97	SEC61A1	-0.006584	2.03459e-05	0.0164145
Brain_Cortex_114_97	ZNF518B	-0.004754	0.000245809	0.0411283
Brain_Cortex_114_97	UCHL1	0.008854	6.11305e-05	0.0234397
Brain_Cortex_114_97	CLOCK	-0.004095	0.000164422	0.0364601
Brain_Cortex_114_97	PCDH10	-0.006968	9.72502e-05	0.0271195
Brain_Cortex_114_97	ETFDH	-0.008392	6.6419e-05	0.0241875
Brain_Cortex_114_97	IPO11	-0.007771	5.17008e-06	0.0118944
Brain_Cortex_114_97	CAMK4	-0.008575	0.000144559	0.0336787
Brain_Cortex_114_97	APC	-0.016827	3.8028e-06	0.00999865
Brain_Cortex_114_97	GNPDA1	0.004929	0.000226886	0.0401523
Brain_Cortex_114_97	RANBP17	-0.006144	2.42358e-05	0.0164145
Brain_Cortex_114_97	ZNF354C	-0.006096	2.4543e-05	0.0164145
Brain_Cortex_114_97	MGAT4B	-0.006639	0.000120072	0.0298639
Brain_Cortex_114_97	TMEM14C	0.007334	2.73924e-07	0.00168053
Brain_Cortex_114_97	RCAN2	0.009159	1.31986e-05	0.0164145
Brain_Cortex_114_97	C6orf141	-0.008742	0.000163316	0.0364601
Brain_Cortex_114_97	FUT9	-0.007481	0.000245401	0.0411283
Brain_Cortex_114_97	PLAGL1	-0.011078	0.000109545	0.0290433
Brain_Cortex_114_97	PURB	-0.006252	9.00509e-05	0.0265265
Brain_Cortex_114_97	LANCL2	-0.006262	2.32099e-05	0.0164145
Brain_Cortex_114_97	STEAP2	0.008639	0.000137171	0.0327875
Brain_Cortex_114_97	R3HCC1	-0.006907	0.000188891	0.0386262
Brain_Cortex_114_97	VDAC3	0.005574	9.20853e-05	0.0265265
Brain_Cortex_114_97	XKR4	-0.007057	2.57386e-07	0.00168053
Brain_Cortex_114_97	AARD	-0.006257	0.000172829	0.0378681
Brain_Cortex_114_97	ABCA1	-0.011654	7.28093e-05	0.0241875
Brain_Cortex_114_97	ST6GALNAC6	-0.009441	5.96374e-06	0.0121959
Brain_Cortex_114_97	URM1	-0.005993	6.50215e-05	0.0241875
Brain_Cortex_114_97	CCBL1	0.00945	8.24494e-06	0.0148487
Brain_Cortex_114_97	FIBCD1	-0.01023	0.000116843	0.0298639
Brain_Cortex_114_97	ADRA2A	-0.013557	2.09836e-05	0.0164145
Brain_Cortex_114_97	GPR26	-0.01716	2.41769e-08	0.000444976
Brain_Cortex_114_97	VENTX	0.009792	3.42556e-06	0.00999865
Brain_Cortex_114_97	CALY	0.012424	0.000249135	0.0413092
Brain_Cortex_114_97	DCHS1	-0.010863	5.68314e-07	0.00261496
Brain_Cortex_114_97	APLNR	0.038312	0.000299205	0.0462762
Brain_Cortex_114_97	CD6	-0.011385	0.000268299	0.0429395
Brain_Cortex_114_97	TAF6L	0.008224	4.98232e-05	0.0218738
Brain_Cortex_114_97	PRDX5	0.007342	5.83245e-05	0.0233361
Brain_Cortex_114_97	PELI3	0.00661	7.234e-05	0.0241875
Brain_Cortex_114_97	FAM168A	-0.006013	1.6522e-05	0.0164145
Brain_Cortex_114_97	THYN1	0.006055	8.36172e-05	0.0256496
Brain_Cortex_114_97	LPCAT3	-0.007046	0.000235238	0.0411283
Brain_Cortex_114_97	RERG	-0.015492	1.18787e-05	0.0164145
Brain_Cortex_114_97	CACNB3	-0.00714	2.43735e-05	0.0164145
Brain_Cortex_114_97	PPP1R12A	0.004989	0.000214567	0.0398899
Brain_Cortex_114_97	ISCU	0.006094	0.000114555	0.0296956
Brain_Cortex_114_97	CCDC92	0.006007	7.31801e-05	0.0241875
Brain_Cortex_114_97	PPP1R3E	0.007605	0.000206934	0.0396443
Brain_Cortex_114_97	LRRC16B	-0.011211	3.76173e-05	0.0197813
Brain_Cortex_114_97	KLHDC1	0.0078	6.06259e-05	0.0234397
Brain_Cortex_114_97	BMP4	0.01351	8.09907e-05	0.025265
Brain_Cortex_114_97	ASB2	0.013497	9.22409e-05	0.0265265
Brain_Cortex_114_97	RPS27L	0.010809	2.73063e-05	0.0167524
Brain_Cortex_114_97	ALDH1A3	0.010136	0.000335772	0.0498378
Brain_Cortex_114_97	PRKCB	-0.006483	0.000211092	0.0396443
Brain_Cortex_114_97	QPRT	0.012447	0.000155837	0.0358523
Brain_Cortex_114_97	MT1H	0.031935	7.49082e-05	0.0241875
Brain_Cortex_114_97	SMPD3	-0.007825	8.77304e-05	0.0264701
Brain_Cortex_114_97	DHRS7C	0.007347	7.90454e-05	0.0250833
Brain_Cortex_114_97	C17orf51	-0.008445	2.30756e-05	0.0164145
Brain_Cortex_114_97	RAB11FIP4	-0.01162	0.000189445	0.0386262
Brain_Cortex_114_97	BZRAP1	-0.011302	0.000124597	0.0305762
Brain_Cortex_114_97	EPB41L3	0.006596	0.000295711	0.0461235
Brain_Cortex_114_97	KLF16	-0.008029	0.000226641	0.0401523
Brain_Cortex_114_97	TLE2	0.010994	9.49396e-05	0.0268825
Brain_Cortex_114_97	SEMA6B	-0.007513	0.000160001	0.0363558
Brain_Cortex_114_97	DHPS	0.005496	0.000175774	0.0380603
Brain_Cortex_114_97	DDX49	-0.005039	0.000305393	0.0468397
Brain_Cortex_114_97	NPHS1	-0.003887	0.000237667	0.0411283
Brain_Cortex_114_97	PVRL2	-0.007346	5.14896e-05	0.0218738
Brain_Cortex_114_97	MEIS3	-0.012367	7.39902e-05	0.0241875
Brain_Cortex_114_97	BAX	0.005827	0.000258422	0.0420907
Brain_Cortex_114_97	LIN7B	0.007903	0.000240695	0.0411283
Brain_Cortex_114_97	NAA20	0.005728	0.000188867	0.0386262
Brain_Cortex_114_97	TP53INP2	-0.020279	0.000331406	0.0498378
Brain_Cortex_114_97	AGPAT3	-0.005626	0.000191662	0.0386262
Brain_Cortex_114_97	PITPNB	-0.004847	0.000293268	0.0461235
Brain_Cortex_114_97	SCUBE1	-0.006785	4.20568e-05	0.0203699
Brain_Cortex_114_97	PRR5	-0.012739	3.4829e-05	0.0188538
Brain_Cortex_114_97	MID1	-0.008498	0.000295407	0.0461235
Brain_Cortex_114_97	DYNLT3	0.007982	4.12044e-05	0.0203699
Brain_Cortex_114_97	EDA2R	0.008778	8.87454e-06	0.0148487
Brain_Cortex_114_97	PABPC1L2A	0.007295	2.62128e-05	0.0166361
Brain_Cortex_114_97	MAGEE1	0.007957	0.000220893	0.0401523
Brain_Cortex_114_97	SH3BGRL	0.00584	3.105e-05	0.0177804
Brain_Cortex_114_97	NGFRAP1	0.00664	0.000130119	0.0315111
Brain_Cortex_114_97	IDH3G	0.006936	4.19906e-05	0.0203699
Brain_Cortex_114_97	RENBP	0.01011	0.000224421	0.0401523
Brain_FrontalCortex_BA9__108_95	CLCN6	0.005352	3.90196e-06	0.0235548
Brain_FrontalCortex_BA9__108_95	TRAF5	-0.012593	3.4513e-06	0.0235548
Brain_FrontalCortex_BA9__108_95	RANBP17	-0.006617	1.5507e-06	0.0235548
Brain_FrontalCortex_BA9__108_95	WWOX	0.010398	6.48122e-06	0.0293437
Brain_Hippocampus_94_82	MRPS21	0.007357	1.77242e-05	0.0490489
Brain_Hippocampus_94_82	ST3GAL6	0.010726	1.30519e-05	0.0490489
Brain_Hippocampus_94_82	DCHS1	-0.012508	4.85417e-06	0.0490489
Brain_Hippocampus_94_82	MS4A6A	0.026744	1.89881e-05	0.0490489
Brain_Hippocampus_94_82	HS6ST3	-0.018381	1.37785e-05	0.0490489
Brain_Hippocampus_94_82	SCN1B	0.02185	1.88241e-05	0.0490489
Brain_Hippocampus_94_82	APOBEC3C	0.013179	1.38163e-05	0.0490489
Brain_Hypothalamus_96_86	NPHP4	-0.00895	2.18793e-05	0.0347109
Brain_Hypothalamus_96_86	PDPN	-0.032087	7.02973e-05	0.0414113
Brain_Hypothalamus_96_86	GRHL3	-0.027783	5.16792e-05	0.0414113
Brain_Hypothalamus_96_86	CLIC4	-0.017378	0.00010632	0.0455075
Brain_Hypothalamus_96_86	SYF2	0.008257	1.05069e-05	0.0347109
Brain_Hypothalamus_96_86	STK40	-0.014267	3.39159e-05	0.0385094
Brain_Hypothalamus_96_86	TESK2	-0.010964	0.000119151	0.0494271
Brain_Hypothalamus_96_86	RABGAP1L	0.00732	1.25346e-05	0.0347109
Brain_Hypothalamus_96_86	CFH	0.023841	2.02261e-05	0.0347109
Brain_Hypothalamus_96_86	CD34	0.034329	7.27548e-05	0.0414113
Brain_Hypothalamus_96_86	TMEM198	-0.013043	9.86833e-05	0.0442992
Brain_Hypothalamus_96_86	MTMR14	0.00729	8.69671e-05	0.0421218
Brain_Hypothalamus_96_86	PLOD2	-0.016222	9.45611e-05	0.0435099
Brain_Hypothalamus_96_86	IL1RAP	-0.019334	6.74513e-05	0.0414113
Brain_Hypothalamus_96_86	UGDH	-0.012528	1.09093e-05	0.0347109
Brain_Hypothalamus_96_86	MGST2	0.018294	2.26314e-05	0.0347109
Brain_Hypothalamus_96_86	CARD6	0.010689	5.70708e-05	0.0414113
Brain_Hypothalamus_96_86	CEP120	0.008348	8.37324e-05	0.0416512
Brain_Hypothalamus_96_86	CXCL14	-0.038135	6.82057e-05	0.0414113
Brain_Hypothalamus_96_86	CTNNA1	-0.008821	8.0869e-06	0.0347109
Brain_Hypothalamus_96_86	RUNDC3B	0.011162	8.35198e-05	0.0416512
Brain_Hypothalamus_96_86	MET	-0.014722	0.000123534	0.0494271
Brain_Hypothalamus_96_86	SLC39A14	-0.027672	7.73451e-05	0.0416512
Brain_Hypothalamus_96_86	RDH10	-0.027081	6.54395e-05	0.0414113
Brain_Hypothalamus_96_86	CRISPLD1	-0.024833	5.23544e-05	0.0414113
Brain_Hypothalamus_96_86	CA13	-0.015556	5.12812e-05	0.0414113
Brain_Hypothalamus_96_86	PTK2	-0.009516	4.28775e-05	0.0414113
Brain_Hypothalamus_96_86	GLDC	-0.020532	7.14116e-05	0.0414113
Brain_Hypothalamus_96_86	PALD1	0.021502	6.4452e-05	0.0414113
Brain_Hypothalamus_96_86	LOXL4	-0.017894	1.62889e-05	0.0347109
Brain_Hypothalamus_96_86	CREBL2	0.010479	2.11689e-05	0.0347109
Brain_Hypothalamus_96_86	SNRNP35	0.009697	9.23703e-05	0.0435099
Brain_Hypothalamus_96_86	HNRNPA1L2	0.008865	1.40755e-05	0.0347109
Brain_Hypothalamus_96_86	SEC14L5	-0.018675	3.7662e-05	0.0385094
Brain_Hypothalamus_96_86	TMEM219	0.009016	2.91632e-06	0.0347109
Brain_Hypothalamus_96_86	PYCARD	0.030247	7.42501e-05	0.0414113
Brain_Hypothalamus_96_86	SNTB2	-0.010439	2.98798e-05	0.0385094
Brain_Hypothalamus_96_86	GRN	0.013789	6.36993e-05	0.0414113
Brain_Hypothalamus_96_86	PPM1N	0.009711	3.3184e-05	0.0385094
Brain_Hypothalamus_96_86	PRPF31	0.006238	0.000122019	0.0494271
Brain_Hypothalamus_96_86	APOL3	0.012697	0.000101841	0.0446283
Brain_Hypothalamus_96_86	ZRSR2	0.013966	1.04262e-05	0.0347109
Brain_NucleusAccumbens_basalGanglia__113_97	GNB1	-0.004255	0.000193343	0.0492819
Brain_NucleusAccumbens_basalGanglia__113_97	CC2D1B	0.005636	4.44614e-06	0.00732037
Brain_NucleusAccumbens_basalGanglia__113_97	AK5	0.010541	0.000116633	0.0423758
Brain_NucleusAccumbens_basalGanglia__113_97	LAMC2	0.011845	0.000112245	0.0423758
Brain_NucleusAccumbens_basalGanglia__113_97	C1orf106	-0.006097	7.82329e-05	0.0372862
Brain_NucleusAccumbens_basalGanglia__113_97	PLD5	-0.007108	7.63128e-05	0.0372862
Brain_NucleusAccumbens_basalGanglia__113_97	CLIP4	0.006678	8.89267e-06	0.0134213
Brain_NucleusAccumbens_basalGanglia__113_97	SH3RF3	-0.00885	6.64412e-05	0.0358899
Brain_NucleusAccumbens_basalGanglia__113_97	RAPGEF4	0.022284	0.000142638	0.0462022
Brain_NucleusAccumbens_basalGanglia__113_97	ITGAV	0.007194	0.000105694	0.0416136
Brain_NucleusAccumbens_basalGanglia__113_97	42067	-0.008832	9.30703e-05	0.0401333
Brain_NucleusAccumbens_basalGanglia__113_97	VILL	0.012498	9.6118e-09	0.000174079
Brain_NucleusAccumbens_basalGanglia__113_97	ACTR8	0.005381	8.55613e-05	0.0377951
Brain_NucleusAccumbens_basalGanglia__113_97	MAGI1	-0.004985	0.000144258	0.0462022
Brain_NucleusAccumbens_basalGanglia__113_97	CHRD	0.015754	1.52829e-05	0.0172993
Brain_NucleusAccumbens_basalGanglia__113_97	IGF2BP2	-0.006843	1.94768e-05	0.0204114
Brain_NucleusAccumbens_basalGanglia__113_97	PARM1	0.012838	4.09091e-06	0.00732037
Brain_NucleusAccumbens_basalGanglia__113_97	TMEM192	0.004411	0.00013596	0.0462022
Brain_NucleusAccumbens_basalGanglia__113_97	RANBP17	-0.006014	8.75509e-07	0.00313416
Brain_NucleusAccumbens_basalGanglia__113_97	MGAT4B	-0.0049	0.000165311	0.0474941
Brain_NucleusAccumbens_basalGanglia__113_97	COL9A1	-0.0132	6.73766e-05	0.0358899
Brain_NucleusAccumbens_basalGanglia__113_97	HDDC2	0.0055	9.68192e-05	0.0406794
Brain_NucleusAccumbens_basalGanglia__113_97	SLC35D3	-0.018126	1.51114e-05	0.0172993
Brain_NucleusAccumbens_basalGanglia__113_97	VTA1	-0.003119	9.88292e-05	0.0406794
Brain_NucleusAccumbens_basalGanglia__113_97	UTRN	0.012687	6.47893e-07	0.0029335
Brain_NucleusAccumbens_basalGanglia__113_97	BRAT1	0.005425	5.17325e-05	0.0308706
Brain_NucleusAccumbens_basalGanglia__113_97	TMEM196	-0.011034	7.60053e-05	0.0372862
Brain_NucleusAccumbens_basalGanglia__113_97	ADCY1	-0.013278	0.0001497	0.0462022
Brain_NucleusAccumbens_basalGanglia__113_97	SLC26A4	0.003793	0.000200487	0.0492819
Brain_NucleusAccumbens_basalGanglia__113_97	CA8	0.012058	2.76953e-05	0.0221902
Brain_NucleusAccumbens_basalGanglia__113_97	LINGO2	-0.007356	2.52671e-05	0.0221902
Brain_NucleusAccumbens_basalGanglia__113_97	USP20	0.005973	1.71445e-06	0.00388129
Brain_NucleusAccumbens_basalGanglia__113_97	DPP7	0.005719	3.47694e-05	0.0251884
Brain_NucleusAccumbens_basalGanglia__113_97	TPRN	0.006347	0.000177021	0.0488532
Brain_NucleusAccumbens_basalGanglia__113_97	PHYH	0.008341	0.000146939	0.0462022
Brain_NucleusAccumbens_basalGanglia__113_97	NPFFR1	0.012219	0.000130965	0.0462022
Brain_NucleusAccumbens_basalGanglia__113_97	RRAS2	-0.0053	0.00014011	0.0462022
Brain_NucleusAccumbens_basalGanglia__113_97	CTNND1	-0.004342	0.000160827	0.047381
Brain_NucleusAccumbens_basalGanglia__113_97	PC	0.00775	0.000104798	0.0416136
Brain_NucleusAccumbens_basalGanglia__113_97	TBC1D30	0.004348	8.54716e-05	0.0377951
Brain_NucleusAccumbens_basalGanglia__113_97	RNF10	-0.004208	7.71566e-05	0.0372862
Brain_NucleusAccumbens_basalGanglia__113_97	CDK8	-0.00686	1.3474e-07	0.00122014
Brain_NucleusAccumbens_basalGanglia__113_97	DCLK1	-0.011324	3.25923e-05	0.0245949
Brain_NucleusAccumbens_basalGanglia__113_97	RPL36AL	0.007803	0.000183203	0.0491485
Brain_NucleusAccumbens_basalGanglia__113_97	RAB15	-0.010883	3.74432e-06	0.00732037
Brain_NucleusAccumbens_basalGanglia__113_97	TMEM179	-0.007728	0.000133731	0.0462022
Brain_NucleusAccumbens_basalGanglia__113_97	FAM169B	0.006383	0.000167833	0.0474941
Brain_NucleusAccumbens_basalGanglia__113_97	MAPK3	0.008215	2.17684e-05	0.0207499
Brain_NucleusAccumbens_basalGanglia__113_97	MT1G	0.040625	5.49352e-05	0.0310916
Brain_NucleusAccumbens_basalGanglia__113_97	MT1H	0.045822	0.000150512	0.0462022
Brain_NucleusAccumbens_basalGanglia__113_97	SMPD3	-0.009704	3.76879e-05	0.0262526
Brain_NucleusAccumbens_basalGanglia__113_97	SLC16A11	0.007511	0.000116877	0.0423758
Brain_NucleusAccumbens_basalGanglia__113_97	AXIN2	-0.006718	0.000201362	0.0492819
Brain_NucleusAccumbens_basalGanglia__113_97	PYCR1	-0.014374	2.67025e-05	0.0221902
Brain_NucleusAccumbens_basalGanglia__113_97	ZNF561	-0.005563	2.02863e-05	0.0204114
Brain_NucleusAccumbens_basalGanglia__113_97	NUDT19	-0.006377	4.45921e-05	0.0278486
Brain_NucleusAccumbens_basalGanglia__113_97	ZNF83	0.016038	0.000199649	0.0492819
Brain_NucleusAccumbens_basalGanglia__113_97	SLC4A11	0.012849	0.000197924	0.0492819
Brain_NucleusAccumbens_basalGanglia__113_97	PDRG1	-0.008107	0.000184853	0.0491485
Brain_NucleusAccumbens_basalGanglia__113_97	MMP24	-0.00612	0.00017803	0.0488532
Brain_NucleusAccumbens_basalGanglia__113_97	PI4KA	0.004766	2.81804e-05	0.0221902
Brain_NucleusAccumbens_basalGanglia__113_97	RBFOX2	-0.007745	1.03832e-06	0.00313416
Brain_NucleusAccumbens_basalGanglia__113_97	ARHGEF9	-0.00559	0.000155983	0.0470833
Brain_NucleusAccumbens_basalGanglia__113_97	AR	-0.004174	0.000187248	0.0491485
Brain_NucleusAccumbens_basalGanglia__113_97	DCX	-0.008672	1.53669e-06	0.00388129
Brain_NucleusAccumbens_basalGanglia__113_97	MBNL3	0.005321	5.28402e-05	0.0308706
Brain_NucleusAccumbens_basalGanglia__113_97	RENBP	0.015016	3.59375e-07	0.00216955
Brain_Putamen_basalGanglia__97_85	FBXO2	0.011692	1.72394e-06	0.00316848
Brain_Putamen_basalGanglia__97_85	TMEM51	-0.012675	0.000118622	0.0254588
Brain_Putamen_basalGanglia__97_85	SRRM1	0.008567	0.000349863	0.0395695
Brain_Putamen_basalGanglia__97_85	UBXN11	0.006184	0.00056758	0.0486439
Brain_Putamen_basalGanglia__97_85	TSSK3	0.0056	8.70726e-05	0.0219237
Brain_Putamen_basalGanglia__97_85	DAB1	-0.006962	0.000438932	0.0432888
Brain_Putamen_basalGanglia__97_85	SGIP1	-0.00545	0.00018871	0.0304901
Brain_Putamen_basalGanglia__97_85	SLC44A5	-0.004442	0.000241198	0.033835
Brain_Putamen_basalGanglia__97_85	TTLL7	0.014738	8.72296e-05	0.0219237
Brain_Putamen_basalGanglia__97_85	CLCA4	0.017689	0.000105788	0.0236338
Brain_Putamen_basalGanglia__97_85	STXBP3	0.006681	0.000550879	0.0482511
Brain_Putamen_basalGanglia__97_85	VANGL1	-0.00495	0.000317706	0.0387611
Brain_Putamen_basalGanglia__97_85	PTGFRN	-0.008874	2.26421e-05	0.0117066
Brain_Putamen_basalGanglia__97_85	MEX3A	-0.006537	0.00013319	0.0256543
Brain_Putamen_basalGanglia__97_85	MPZL1	-0.011328	1.86738e-07	0.00316848
Brain_Putamen_basalGanglia__97_85	RALGPS2	-0.00457	0.000248337	0.0343327
Brain_Putamen_basalGanglia__97_85	C1orf106	-0.006726	1.63848e-05	0.0117066
Brain_Putamen_basalGanglia__97_85	KIF21B	-0.013599	0.000178301	0.0296013
Brain_Putamen_basalGanglia__97_85	CSRP1	0.010229	0.000445043	0.0432888
Brain_Putamen_basalGanglia__97_85	ETNK2	-0.012033	4.44644e-05	0.0160926
Brain_Putamen_basalGanglia__97_85	SLC45A3	0.015079	0.00031834	0.0387611
Brain_Putamen_basalGanglia__97_85	LPGAT1	0.008416	0.000359067	0.0403192
Brain_Putamen_basalGanglia__97_85	HLX	-0.007085	0.000398334	0.0426524
Brain_Putamen_basalGanglia__97_85	ITPKB	0.014711	3.6121e-05	0.0139074
Brain_Putamen_basalGanglia__97_85	TRIM67	-0.006841	1.16728e-06	0.00316848
Brain_Putamen_basalGanglia__97_85	KIF26B	-0.009458	2.6857e-05	0.0125979
Brain_Putamen_basalGanglia__97_85	ACP1	-0.00506	0.000282689	0.0373397
Brain_Putamen_basalGanglia__97_85	EPAS1	-0.014231	0.000360948	0.0403192
Brain_Putamen_basalGanglia__97_85	PSME4	0.008467	9.703e-05	0.022511
Brain_Putamen_basalGanglia__97_85	CCDC88A	0.006883	0.000391814	0.0424567
Brain_Putamen_basalGanglia__97_85	ETAA1	0.007341	8.60774e-05	0.0219237
Brain_Putamen_basalGanglia__97_85	FAM136A	-0.006206	0.000198384	0.0309478
Brain_Putamen_basalGanglia__97_85	DYSF	0.018794	0.000292612	0.0376287
Brain_Putamen_basalGanglia__97_85	NPAS2	-0.008674	0.000511954	0.045863
Brain_Putamen_basalGanglia__97_85	SH3RF3	-0.007472	0.000575764	0.0486439
Brain_Putamen_basalGanglia__97_85	PSD4	0.0059	0.000624833	0.0493754
Brain_Putamen_basalGanglia__97_85	BIN1	0.010905	0.00029699	0.0378473
Brain_Putamen_basalGanglia__97_85	RIF1	0.004785	4.06882e-05	0.0153394
Brain_Putamen_basalGanglia__97_85	COL5A2	-0.007704	0.000132315	0.0256543
Brain_Putamen_basalGanglia__97_85	ASIC4	-0.012962	0.000476065	0.0444316
Brain_Putamen_basalGanglia__97_85	DOCK10	0.008262	0.000562019	0.0486439
Brain_Putamen_basalGanglia__97_85	COL4A4	-0.009197	7.89561e-05	0.0219237
Brain_Putamen_basalGanglia__97_85	PID1	-0.013244	1.96603e-05	0.0117066
Brain_Putamen_basalGanglia__97_85	FAM132B	-0.006245	0.000203082	0.0311438
Brain_Putamen_basalGanglia__97_85	FBLN2	-0.016064	0.000379736	0.0419007
Brain_Putamen_basalGanglia__97_85	HHATL	0.020789	0.000471619	0.0444316
Brain_Putamen_basalGanglia__97_85	ABHD14A	0.008686	0.000313768	0.0387611
Brain_Putamen_basalGanglia__97_85	FRMD4B	0.008497	2.22451e-05	0.0117066
Brain_Putamen_basalGanglia__97_85	CCDC54	0.004275	0.000385373	0.0420103
Brain_Putamen_basalGanglia__97_85	MGLL	-0.010249	0.000134683	0.025655
Brain_Putamen_basalGanglia__97_85	HMCES	0.006104	0.000466311	0.0442054
Brain_Putamen_basalGanglia__97_85	AMOTL2	0.01011	0.000491599	0.0449291
Brain_Putamen_basalGanglia__97_85	IGF2BP2	-0.00791	1.2833e-06	0.00316848
Brain_Putamen_basalGanglia__97_85	IL1RAP	-0.012837	2.80082e-05	0.0125979
Brain_Putamen_basalGanglia__97_85	CCDC50	-0.007662	0.000431365	0.0432888
Brain_Putamen_basalGanglia__97_85	CPEB2	0.010064	1.44548e-05	0.0117066
Brain_Putamen_basalGanglia__97_85	ARAP2	0.00832	6.3573e-06	0.00575209
Brain_Putamen_basalGanglia__97_85	FRYL	0.009741	2.86506e-06	0.00398817
Brain_Putamen_basalGanglia__97_85	RASL11B	-0.012208	5.09494e-06	0.00542342
Brain_Putamen_basalGanglia__97_85	PDGFRA	-0.014527	0.000607273	0.0490803
Brain_Putamen_basalGanglia__97_85	AASDH	0.006396	0.000171059	0.0291854
Brain_Putamen_basalGanglia__97_85	PARM1	0.009109	0.000415067	0.0429204
Brain_Putamen_basalGanglia__97_85	PRKG2	-0.00788	1.03301e-06	0.00316848
Brain_Putamen_basalGanglia__97_85	UNC5C	0.009217	2.21839e-05	0.0117066
Brain_Putamen_basalGanglia__97_85	SLC9B2	-0.006718	0.000186817	0.0304563
Brain_Putamen_basalGanglia__97_85	EDNRA	-0.015871	9.18889e-05	0.0221392
Brain_Putamen_basalGanglia__97_85	RICTOR	0.006764	3.10114e-05	0.0133615
Brain_Putamen_basalGanglia__97_85	EDIL3	0.010364	0.000563785	0.0486439
Brain_Putamen_basalGanglia__97_85	RGMB	-0.007716	0.000174184	0.0291854
Brain_Putamen_basalGanglia__97_85	HARS	0.006442	0.000291988	0.0376287
Brain_Putamen_basalGanglia__97_85	STK10	-0.005038	0.000580899	0.0486439
Brain_Putamen_basalGanglia__97_85	SOX4	-0.013541	0.000133262	0.0256543
Brain_Putamen_basalGanglia__97_85	HIST1H1C	0.025093	5.73722e-06	0.00546425
Brain_Putamen_basalGanglia__97_85	VWA7	0.014192	7.76974e-07	0.00316848
Brain_Putamen_basalGanglia__97_85	KIF6	0.007927	7.39064e-05	0.0212287
Brain_Putamen_basalGanglia__97_85	TNFRSF21	-0.015393	3.5152e-06	0.00454365
Brain_Putamen_basalGanglia__97_85	TRAM2	-0.008335	9.26925e-05	0.0221392
Brain_Putamen_basalGanglia__97_85	COL9A1	-0.024444	1.75093e-06	0.00316848
Brain_Putamen_basalGanglia__97_85	TMEM30A	0.005934	0.000293194	0.0376287
Brain_Putamen_basalGanglia__97_85	AMD1	0.008255	0.000223674	0.0323809
Brain_Putamen_basalGanglia__97_85	AKAP12	-0.014497	3.48244e-05	0.0139074
Brain_Putamen_basalGanglia__97_85	THSD7A	-0.005989	0.000107508	0.0237251
Brain_Putamen_basalGanglia__97_85	PDE1C	0.010401	0.000126551	0.0256543
Brain_Putamen_basalGanglia__97_85	HERPUD2	0.00574	0.0002264	0.0325153
Brain_Putamen_basalGanglia__97_85	AZGP1	0.030809	6.74872e-05	0.0196975
Brain_Putamen_basalGanglia__97_85	PSMC2	0.004547	0.000586006	0.0486439
Brain_Putamen_basalGanglia__97_85	PODXL	-0.016733	0.000314874	0.0387611
Brain_Putamen_basalGanglia__97_85	LRGUK	-0.002766	0.000441857	0.0432888
Brain_Putamen_basalGanglia__97_85	KIAA1549	-0.006127	0.000167877	0.0291854
Brain_Putamen_basalGanglia__97_85	LRRC61	-0.010564	0.000238648	0.0337389
Brain_Putamen_basalGanglia__97_85	LGI3	0.013618	0.000171914	0.0291854
Brain_Putamen_basalGanglia__97_85	DOCK5	0.011922	0.000257691	0.0347389
Brain_Putamen_basalGanglia__97_85	PLAT	-0.018527	0.000193527	0.0307674
Brain_Putamen_basalGanglia__97_85	ST18	0.009787	0.00011928	0.0254588
Brain_Putamen_basalGanglia__97_85	TCEB1	-0.004319	0.000526804	0.0467908
Brain_Putamen_basalGanglia__97_85	MMP16	-0.008786	0.000202453	0.0311438
Brain_Putamen_basalGanglia__97_85	ASAP1	-0.006597	0.000280509	0.0373243
Brain_Putamen_basalGanglia__97_85	KCNQ3	-0.011504	1.75535e-05	0.0117066
Brain_Putamen_basalGanglia__97_85	CHRAC1	0.006293	0.000582022	0.0486439
Brain_Putamen_basalGanglia__97_85	SMU1	0.003914	0.000330159	0.039077
Brain_Putamen_basalGanglia__97_85	RNF38	-0.004318	0.000490397	0.0449291
Brain_Putamen_basalGanglia__97_85	PRUNE2	0.009206	2.54236e-05	0.0124342
Brain_Putamen_basalGanglia__97_85	ZCCHC6	0.004613	0.000455256	0.0435889
Brain_Putamen_basalGanglia__97_85	SHC3	-0.016252	0.000212445	0.0313802
Brain_Putamen_basalGanglia__97_85	ZNF510	-0.004638	0.000123929	0.0254843
Brain_Putamen_basalGanglia__97_85	C9orf16	-0.007085	0.000139516	0.0262987
Brain_Putamen_basalGanglia__97_85	PHYHD1	0.018497	5.0369e-05	0.016806
Brain_Putamen_basalGanglia__97_85	AIF1L	-0.013563	0.000617931	0.0492446
Brain_Putamen_basalGanglia__97_85	DPP7	0.008548	3.97606e-06	0.00479672
Brain_Putamen_basalGanglia__97_85	CALML3	-0.007895	0.00033265	0.039077
Brain_Putamen_basalGanglia__97_85	USP6NL	-0.003851	8.16096e-05	0.0219237
Brain_Putamen_basalGanglia__97_85	FAM107B	0.010261	0.000158405	0.0283811
Brain_Putamen_basalGanglia__97_85	PCDH15	-0.008734	0.000119584	0.0254588
Brain_Putamen_basalGanglia__97_85	ALDH18A1	-0.006539	0.000155962	0.0282229
Brain_Putamen_basalGanglia__97_85	AFAP1L2	-0.013059	0.000527482	0.0467908
Brain_Putamen_basalGanglia__97_85	FAM53B	0.009482	0.000578608	0.0486439
Brain_Putamen_basalGanglia__97_85	NKX6-2	0.016937	0.000288286	0.0376287
Brain_Putamen_basalGanglia__97_85	CDKN1C	0.016322	0.000173564	0.0291854
Brain_Putamen_basalGanglia__97_85	DCHS1	-0.00884	2.08583e-05	0.0117066
Brain_Putamen_basalGanglia__97_85	DNAJC24	-0.003775	0.000589166	0.0486829
Brain_Putamen_basalGanglia__97_85	KIAA1549L	-0.006357	0.000438847	0.0432888
Brain_Putamen_basalGanglia__97_85	YPEL4	0.014758	0.000346825	0.0394726
Brain_Putamen_basalGanglia__97_85	HRASLS5	0.010833	0.00019801	0.0309478
Brain_Putamen_basalGanglia__97_85	TMEM151A	0.011926	0.000476334	0.0444316
Brain_Putamen_basalGanglia__97_85	RIN1	0.01014	0.000439131	0.0432888
Brain_Putamen_basalGanglia__97_85	SIK3	0.006663	0.000597393	0.0489191
Brain_Putamen_basalGanglia__97_85	MPZL3	0.005945	0.00041919	0.0431003
Brain_Putamen_basalGanglia__97_85	VPS11	0.008226	3.35976e-05	0.0138178
Brain_Putamen_basalGanglia__97_85	USP2	0.011109	0.000498255	0.0450821
Brain_Putamen_basalGanglia__97_85	MRPS35	-0.004883	0.000410145	0.0429016
Brain_Putamen_basalGanglia__97_85	ADCY6	-0.009855	2.09277e-05	0.0117066
Brain_Putamen_basalGanglia__97_85	DYRK2	-0.004699	0.000257307	0.0347389
Brain_Putamen_basalGanglia__97_85	RAB3IP	-0.011817	0.000130595	0.0256543
Brain_Putamen_basalGanglia__97_85	TBC1D15	0.004602	0.000319153	0.0387611
Brain_Putamen_basalGanglia__97_85	TMTC2	0.01051	1.86625e-05	0.0117066
Brain_Putamen_basalGanglia__97_85	SLC6A15	0.011503	8.66511e-05	0.0219237
Brain_Putamen_basalGanglia__97_85	TSPAN19	0.010762	0.00033903	0.039077
Brain_Putamen_basalGanglia__97_85	SART3	0.004198	0.000551944	0.0482511
Brain_Putamen_basalGanglia__97_85	WSB2	-0.012947	0.000441293	0.0432888
Brain_Putamen_basalGanglia__97_85	AMER2	0.011797	2.38677e-05	0.0119975
Brain_Putamen_basalGanglia__97_85	DLEU7	-0.006362	4.28142e-05	0.0158115
Brain_Putamen_basalGanglia__97_85	LMO7	0.007583	0.000447349	0.0432888
Brain_Putamen_basalGanglia__97_85	MBNL2	0.008102	6.51332e-05	0.0193221
Brain_Putamen_basalGanglia__97_85	MYO16	-0.004205	5.49295e-05	0.0168475
Brain_Putamen_basalGanglia__97_85	C14orf93	0.006647	0.000215028	0.0313802
Brain_Putamen_basalGanglia__97_85	HSPA2	0.0141	0.000308594	0.0387611
Brain_Putamen_basalGanglia__97_85	PSEN1	0.007659	0.000407468	0.0429016
Brain_Putamen_basalGanglia__97_85	NPC2	0.008827	0.000394184	0.0424592
Brain_Putamen_basalGanglia__97_85	VASH1	-0.015507	6.50268e-05	0.0193221
Brain_Putamen_basalGanglia__97_85	DDX24	0.008281	4.56678e-06	0.00516503
Brain_Putamen_basalGanglia__97_85	LTK	0.009048	2.74175e-05	0.0125979
Brain_Putamen_basalGanglia__97_85	TYRO3	0.009141	0.000414078	0.0429204
Brain_Putamen_basalGanglia__97_85	CAPN3	0.01876	0.000184225	0.0303066
Brain_Putamen_basalGanglia__97_85	SPG21	0.006516	1.96846e-06	0.00323829
Brain_Putamen_basalGanglia__97_85	LARP6	0.00866	0.000193827	0.0307674
Brain_Putamen_basalGanglia__97_85	SLCO3A1	0.009971	0.00014373	0.0268138
Brain_Putamen_basalGanglia__97_85	GLIS2	-0.010165	0.000600057	0.0489191
Brain_Putamen_basalGanglia__97_85	HS3ST4	-0.018104	0.000346354	0.0394726
Brain_Putamen_basalGanglia__97_85	NUPR1	0.023723	9.29806e-05	0.0221392
Brain_Putamen_basalGanglia__97_85	FBXL19	-0.00739	0.000323432	0.0390188
Brain_Putamen_basalGanglia__97_85	N4BP1	0.004131	0.000504318	0.0454037
Brain_Putamen_basalGanglia__97_85	MT1G	0.054025	0.000123357	0.0254843
Brain_Putamen_basalGanglia__97_85	MT1H	0.051224	0.000579162	0.0486439
Brain_Putamen_basalGanglia__97_85	SAT2	0.008273	2.25963e-05	0.0117066
Brain_Putamen_basalGanglia__97_85	USP43	-0.007125	0.000128778	0.0256543
Brain_Putamen_basalGanglia__97_85	TNFAIP1	-0.010778	0.000449729	0.0432888
Brain_Putamen_basalGanglia__97_85	COPRS	0.005627	5.20227e-05	0.016806
Brain_Putamen_basalGanglia__97_85	RHBDL3	-0.01582	0.000230389	0.0328277
Brain_Putamen_basalGanglia__97_85	PGAP3	0.009344	0.000259159	0.0347389
Brain_Putamen_basalGanglia__97_85	GFAP	0.042402	6.58634e-07	0.00316848
Brain_Putamen_basalGanglia__97_85	TBKBP1	-0.009122	0.000632732	0.0495668
Brain_Putamen_basalGanglia__97_85	CACNA1G	-0.010585	5.48888e-05	0.0168475
Brain_Putamen_basalGanglia__97_85	CA10	-0.018193	8.46414e-05	0.0219237
Brain_Putamen_basalGanglia__97_85	SMURF2	-0.009045	0.00046658	0.0442054
Brain_Putamen_basalGanglia__97_85	AXIN2	-0.00824	9.98639e-05	0.0228752
Brain_Putamen_basalGanglia__97_85	ITGB4	0.021984	0.000333027	0.039077
Brain_Putamen_basalGanglia__97_85	SRP68	0.004323	0.000165919	0.0291854
Brain_Putamen_basalGanglia__97_85	AATK	0.01427	0.000484946	0.0447734
Brain_Putamen_basalGanglia__97_85	PYCR1	-0.013216	4.65726e-05	0.016525
Brain_Putamen_basalGanglia__97_85	TMEM200C	-0.006201	9.16105e-05	0.0221392
Brain_Putamen_basalGanglia__97_85	PIEZO2	0.015636	8.20498e-07	0.00316848
Brain_Putamen_basalGanglia__97_85	RNF165	-0.006498	1.57942e-05	0.0117066
Brain_Putamen_basalGanglia__97_85	CDH20	0.010401	0.000612422	0.0492446
Brain_Putamen_basalGanglia__97_85	CDH19	0.012668	0.000607537	0.0490803
Brain_Putamen_basalGanglia__97_85	BTBD2	-0.009719	0.000104898	0.0236338
Brain_Putamen_basalGanglia__97_85	XAB2	0.007939	5.29367e-05	0.016806
Brain_Putamen_basalGanglia__97_85	FBN3	-0.008905	2.21422e-06	0.00333904
Brain_Putamen_basalGanglia__97_85	DOCK6	-0.014565	1.53351e-06	0.00316848
Brain_Putamen_basalGanglia__97_85	FKBP8	0.004742	0.000409388	0.0429016
Brain_Putamen_basalGanglia__97_85	FXYD7	-0.011211	0.00040279	0.0428758
Brain_Putamen_basalGanglia__97_85	PLEKHG2	-0.011567	0.000173706	0.0291854
Brain_Putamen_basalGanglia__97_85	TMEM91	0.010685	4.8205e-05	0.0167753
Brain_Putamen_basalGanglia__97_85	GRIN2D	-0.006539	0.000153832	0.0281186
Brain_Putamen_basalGanglia__97_85	NOSIP	0.006302	9.55832e-05	0.0224633
Brain_Putamen_basalGanglia__97_85	ZNF677	-0.002186	5.21924e-05	0.016806
Brain_Putamen_basalGanglia__97_85	SMIM17	-0.010787	3.56355e-05	0.0139074
Brain_Putamen_basalGanglia__97_85	TP53INP2	-0.020235	0.000449579	0.0432888
Brain_Putamen_basalGanglia__97_85	MMP24	-0.005203	0.000577559	0.0486439
Brain_Putamen_basalGanglia__97_85	KIAA1755	0.012792	5.25174e-05	0.016806
Brain_Putamen_basalGanglia__97_85	GRIK1	-0.012839	0.000316384	0.0387611
Brain_Putamen_basalGanglia__97_85	CSTB	0.007007	0.00024854	0.0343327
Brain_Putamen_basalGanglia__97_85	MICAL3	0.006449	0.000600135	0.0489191
Brain_Putamen_basalGanglia__97_85	PICK1	0.012346	8.444e-05	0.0219237
Brain_Putamen_basalGanglia__97_85	RBX1	0.006629	0.000620456	0.0492446
Brain_Putamen_basalGanglia__97_85	WNT7B	-0.01255	0.000498253	0.0450821
Brain_Putamen_basalGanglia__97_85	SHANK3	-0.012883	0.000484743	0.0447734
Brain_Putamen_basalGanglia__97_85	FGD1	-0.007236	2.8543e-05	0.0125979
Brain_Putamen_basalGanglia__97_85	EDA2R	0.007085	1.69359e-05	0.0117066
Brain_Putamen_basalGanglia__97_85	DCX	-0.005816	3.25944e-05	0.0137169
Brain_Putamen_basalGanglia__97_85	LAMP2	0.016742	5.6302e-06	0.00546425
Brain_Putamen_basalGanglia__97_85	TENM1	-0.004751	0.000584049	0.0486439
Brain_Putamen_basalGanglia__97_85	DCAF12L2	-0.004693	0.000629086	0.0494954
Brain_Putamen_basalGanglia__97_85	SLC25A14	0.005417	0.000619503	0.0492446
Brain_Putamen_basalGanglia__97_85	HAUS7	-0.013026	0.000337891	0.039077
Brain_Putamen_basalGanglia__97_85	RENBP	0.012958	8.45203e-05	0.0219237
Brain_SubstantiaNigra_63_54	PAG1	-0.01529	2.21175e-06	0.0226928
Brain_SubstantiaNigra_63_54	JMJD1C	-0.011337	3.01411e-06	0.0226928
Brain_SubstantiaNigra_63_54	VPS53	0.009215	4.72723e-06	0.0226928

## Sheet: FDR<0.1
GTEx Brain Tissue	Gene Name	Regression coefficient	P-value (regression test)	FDR
Brain_Amygdala_72_67	RNF19B	-0.013047	8.27486e-05	0.0826266
Brain_Amygdala_72_67	IGF2BP2	-0.016172	9.80969e-07	0.0177104
Brain_Amygdala_72_67	F2R	-0.01212	9.36985e-05	0.0845816
Brain_Amygdala_72_67	PFDN6	0.014312	1.92108e-05	0.0540334
Brain_Amygdala_72_67	LOXL4	-0.018162	3.77659e-05	0.0757585
Brain_Amygdala_72_67	SVIP	0.008526	7.13432e-05	0.0826266
Brain_Amygdala_72_67	SOCS2	-0.015091	9.43989e-06	0.0540334
Brain_Amygdala_72_67	CCDC92	0.009965	8.69561e-05	0.0826266
Brain_Amygdala_72_67	RPS27L	0.015094	8.40394e-05	0.0826266
Brain_Amygdala_72_67	SPG21	0.008366	7.87437e-05	0.0826266
Brain_Amygdala_72_67	ALPK3	-0.01342	5.63483e-05	0.0826266
Brain_Amygdala_72_67	LCMT1	0.007384	8.36933e-05	0.0826266
Brain_Amygdala_72_67	CIAPIN1	-0.007797	4.53592e-05	0.0818916
Brain_Amygdala_72_67	MIEN1	0.010866	1.54752e-05	0.0540334
Brain_Amygdala_72_67	MYO5B	-0.0052	0.000101699	0.0874325
Brain_Amygdala_72_67	SPTLC3	-0.005257	2.09501e-05	0.0540334
Brain_Amygdala_72_67	GNAS	0.010687	2.07877e-05	0.0540334
Brain_Caudate_basalGanglia__117_101	ANKRD65	0.011588	0.00216944	0.0719117
Brain_Caudate_basalGanglia__117_101	GNB1	-0.005732	4.18208e-05	0.0116623
Brain_Caudate_basalGanglia__117_101	KAZN	-0.008138	4.07221e-06	0.00425439
Brain_Caudate_basalGanglia__117_101	TMEM51	-0.010815	9.15397e-05	0.0161999
Brain_Caudate_basalGanglia__117_101	CROCC	0.009056	0.000995195	0.0503202
Brain_Caudate_basalGanglia__117_101	EPHB2	-0.010534	1.09324e-05	0.00628784
Brain_Caudate_basalGanglia__117_101	LUZP1	-0.006458	0.000303555	0.0285714
Brain_Caudate_basalGanglia__117_101	SRRM1	0.01063	9.47065e-05	0.0164441
Brain_Caudate_basalGanglia__117_101	PAQR7	0.00746	0.000196084	0.024221
Brain_Caudate_basalGanglia__117_101	STMN1	0.009629	0.000403609	0.0325688
Brain_Caudate_basalGanglia__117_101	SFN	-0.013509	0.004196	0.0990093
Brain_Caudate_basalGanglia__117_101	WASF2	-0.005375	0.00216794	0.0719117
Brain_Caudate_basalGanglia__117_101	FAM76A	0.007382	0.000408368	0.0326783
Brain_Caudate_basalGanglia__117_101	RCC1	-0.008676	0.00257698	0.0780469
Brain_Caudate_basalGanglia__117_101	STK40	-0.010668	0.00188639	0.0684792
Brain_Caudate_basalGanglia__117_101	MEAF6	0.007284	3.55875e-06	0.00409367
Brain_Caudate_basalGanglia__117_101	AKIRIN1	-0.0048	0.00345379	0.0891525
Brain_Caudate_basalGanglia__117_101	KIF2C	-0.003423	0.00129472	0.0570079
Brain_Caudate_basalGanglia__117_101	PTCH2	0.007527	0.00118264	0.0551052
Brain_Caudate_basalGanglia__117_101	AKR1A1	0.007832	1.56757e-05	0.0072128
Brain_Caudate_basalGanglia__117_101	MAST2	-0.006803	0.000417615	0.0331302
Brain_Caudate_basalGanglia__117_101	FAAH	0.010715	0.000459694	0.033429
Brain_Caudate_basalGanglia__117_101	CC2D1B	0.005084	0.0022764	0.0732468
Brain_Caudate_basalGanglia__117_101	TM2D1	0.005234	0.00201986	0.0697478
Brain_Caudate_basalGanglia__117_101	INADL	0.005701	0.00120356	0.0555424
Brain_Caudate_basalGanglia__117_101	SERBP1	-0.004663	0.00299196	0.0833895
Brain_Caudate_basalGanglia__117_101	PRKACB	0.003985	0.00220242	0.0719117
Brain_Caudate_basalGanglia__117_101	HENMT1	-0.005727	0.00210953	0.0716259
Brain_Caudate_basalGanglia__117_101	GSTM4	0.009117	0.000517896	0.0361516
Brain_Caudate_basalGanglia__117_101	AHCYL1	0.011197	0.0010478	0.0516733
Brain_Caudate_basalGanglia__117_101	RSBN1	0.00596	0.000289165	0.0285714
Brain_Caudate_basalGanglia__117_101	TRIM33	0.004944	0.000945373	0.0491404
Brain_Caudate_basalGanglia__117_101	NHLH2	0.003591	0.0030205	0.0835975
Brain_Caudate_basalGanglia__117_101	GDAP2	-0.004262	0.000702662	0.0428995
Brain_Caudate_basalGanglia__117_101	NOTCH2	-0.009673	6.01607e-05	0.01438
Brain_Caudate_basalGanglia__117_101	PEX11B	0.005055	0.00121178	0.0555424
Brain_Caudate_basalGanglia__117_101	VPS45	0.004503	0.000160923	0.0219392
Brain_Caudate_basalGanglia__117_101	ADAMTSL4	-0.014483	1.15171e-05	0.00636435
Brain_Caudate_basalGanglia__117_101	KPRP	0.007162	0.00355355	0.0901078
Brain_Caudate_basalGanglia__117_101	S100A2	-0.005823	0.00428103	0.0998635
Brain_Caudate_basalGanglia__117_101	S100A16	-0.011156	0.0020467	0.0702789
Brain_Caudate_basalGanglia__117_101	SLC39A1	-0.007348	4.63733e-05	0.0127063
Brain_Caudate_basalGanglia__117_101	SHC1	-0.010729	0.00113117	0.0537832
Brain_Caudate_basalGanglia__117_101	RIT1	-0.005463	0.0011787	0.0551052
Brain_Caudate_basalGanglia__117_101	HDGF	-0.004883	0.00217186	0.0719117
Brain_Caudate_basalGanglia__117_101	ETV3L	0.004496	0.00206564	0.0706655
Brain_Caudate_basalGanglia__117_101	TOMM40L	-0.009608	0.000908045	0.047887
Brain_Caudate_basalGanglia__117_101	UHMK1	0.005736	0.000528092	0.0364027
Brain_Caudate_basalGanglia__117_101	RXRG	-0.015788	0.00017925	0.0231174
Brain_Caudate_basalGanglia__117_101	UCK2	-0.007062	0.000790382	0.0463865
Brain_Caudate_basalGanglia__117_101	FAM78B	-0.006555	0.00394744	0.0954661
Brain_Caudate_basalGanglia__117_101	MPZL1	-0.007252	0.000139064	0.0210849
Brain_Caudate_basalGanglia__117_101	F5	0.002572	0.00402896	0.0961778
Brain_Caudate_basalGanglia__117_101	TNFSF4	0.005376	0.00187715	0.0682785
Brain_Caudate_basalGanglia__117_101	RABGAP1L	0.004972	0.000502886	0.035736
Brain_Caudate_basalGanglia__117_101	LAMC1	-0.011589	0.000133452	0.0204933
Brain_Caudate_basalGanglia__117_101	PTGS2	-0.011805	0.000666326	0.041292
Brain_Caudate_basalGanglia__117_101	RGS1	0.043033	0.00400862	0.0961778
Brain_Caudate_basalGanglia__117_101	TIMM17A	-0.005231	0.00197508	0.0696695
Brain_Caudate_basalGanglia__117_101	RNPEP	0.006981	0.000853142	0.0470131
Brain_Caudate_basalGanglia__117_101	PRELP	0.011631	0.00395247	0.0954661
Brain_Caudate_basalGanglia__117_101	ETNK2	-0.009951	0.000890177	0.0474712
Brain_Caudate_basalGanglia__117_101	EIF2D	0.005053	0.00425432	0.099508
Brain_Caudate_basalGanglia__117_101	MAPKAPK2	-0.007904	0.000369647	0.031246
Brain_Caudate_basalGanglia__117_101	G0S2	-0.026345	0.00185315	0.0680784
Brain_Caudate_basalGanglia__117_101	LYPLAL1	0.010269	6.37822e-06	0.00533596
Brain_Caudate_basalGanglia__117_101	PYCR2	0.007246	0.000241835	0.0271401
Brain_Caudate_basalGanglia__117_101	ARID4B	0.004981	6.85179e-05	0.0148361
Brain_Caudate_basalGanglia__117_101	TRAPPC12	0.006204	0.000241267	0.0271401
Brain_Caudate_basalGanglia__117_101	ASAP2	-0.010628	0.00245456	0.0764402
Brain_Caudate_basalGanglia__117_101	PDIA6	-0.012371	0.00131865	0.0575114
Brain_Caudate_basalGanglia__117_101	KLHL29	-0.005757	0.00132245	0.0575409
Brain_Caudate_basalGanglia__117_101	MAPRE3	0.004667	0.000250038	0.0275566
Brain_Caudate_basalGanglia__117_101	HAAO	0.01025	0.00356887	0.0902268
Brain_Caudate_basalGanglia__117_101	CALM2	0.006439	0.00166623	0.0645619
Brain_Caudate_basalGanglia__117_101	CCDC88A	0.005517	0.00361022	0.0905546
Brain_Caudate_basalGanglia__117_101	TMEM17	0.006646	0.00123217	0.0559634
Brain_Caudate_basalGanglia__117_101	SPRED2	-0.010766	0.00152422	0.0623405
Brain_Caudate_basalGanglia__117_101	PNO1	-0.008499	0.000296897	0.0285714
Brain_Caudate_basalGanglia__117_101	GMCL1	0.005112	0.000234568	0.0266495
Brain_Caudate_basalGanglia__117_101	FAM136A	-0.006318	0.00104353	0.0516733
Brain_Caudate_basalGanglia__117_101	INO80B	0.005791	0.000455546	0.0334037
Brain_Caudate_basalGanglia__117_101	HTRA2	-0.004033	0.00423783	0.0993856
Brain_Caudate_basalGanglia__117_101	VAMP5	-0.008617	0.0031273	0.0848938
Brain_Caudate_basalGanglia__117_101	KRCC1	0.004912	0.00300732	0.0834837
Brain_Caudate_basalGanglia__117_101	ACTR1B	0.005949	0.00183037	0.0676467
Brain_Caudate_basalGanglia__117_101	NPAS2	-0.009047	0.000122113	0.0193749
Brain_Caudate_basalGanglia__117_101	TBC1D8	-0.009211	0.000120106	0.0192221
Brain_Caudate_basalGanglia__117_101	IL1R1	-0.01052	0.0020141	0.0697478
Brain_Caudate_basalGanglia__117_101	SH3RF3	-0.009009	0.000454542	0.0334037
Brain_Caudate_basalGanglia__117_101	ZC3H6	0.005567	0.000661682	0.0411428
Brain_Caudate_basalGanglia__117_101	PSD4	0.006514	0.00042384	0.0332297
Brain_Caudate_basalGanglia__117_101	RALB	-0.008148	0.000133615	0.0204933
Brain_Caudate_basalGanglia__117_101	MAP3K2	0.004717	0.00168292	0.0646442
Brain_Caudate_basalGanglia__117_101	POLR2D	-0.005507	0.00198525	0.0697478
Brain_Caudate_basalGanglia__117_101	MZT2B	0.005929	0.00213048	0.0717607
Brain_Caudate_basalGanglia__117_101	CCDC115	0.007249	0.000294225	0.0285714
Brain_Caudate_basalGanglia__117_101	PTPN18	0.007947	0.00333822	0.0881794
Brain_Caudate_basalGanglia__117_101	THSD7B	-0.003436	0.00386681	0.0947184
Brain_Caudate_basalGanglia__117_101	ORC4	-0.006195	0.000421947	0.0332297
Brain_Caudate_basalGanglia__117_101	RIF1	0.004422	0.000450225	0.0332787
Brain_Caudate_basalGanglia__117_101	PPIG	0.005475	0.000573863	0.0382679
Brain_Caudate_basalGanglia__117_101	ITGA6	-0.010681	0.00389592	0.095047
Brain_Caudate_basalGanglia__117_101	SPATS2L	-0.0061	0.00299826	0.0833895
Brain_Caudate_basalGanglia__117_101	ADAM23	0.006468	0.000601498	0.0395377
Brain_Caudate_basalGanglia__117_101	FN1	-0.017778	0.00089747	0.0474712
Brain_Caudate_basalGanglia__117_101	CRYBA2	0.008087	0.00168572	0.0646442
Brain_Caudate_basalGanglia__117_101	PID1	-0.011093	3.03294e-05	0.0101498
Brain_Caudate_basalGanglia__117_101	UBE2F	-0.006655	0.000848292	0.0470131
Brain_Caudate_basalGanglia__117_101	FAM132B	-0.004405	0.000267474	0.0279419
Brain_Caudate_basalGanglia__117_101	OTOS	0.023283	0.00064005	0.0403429
Brain_Caudate_basalGanglia__117_101	HDLBP	-0.006156	0.00155037	0.0627132
Brain_Caudate_basalGanglia__117_101	IL17RC	0.007054	0.00286409	0.0822364
Brain_Caudate_basalGanglia__117_101	ATP2B2	-0.008307	0.00304485	0.0839015
Brain_Caudate_basalGanglia__117_101	IQSEC1	-0.005032	0.000433917	0.033276
Brain_Caudate_basalGanglia__117_101	FBLN2	-0.010515	0.00333517	0.0881794
Brain_Caudate_basalGanglia__117_101	OXNAD1	-0.003829	0.00328255	0.0875052
Brain_Caudate_basalGanglia__117_101	PLCL2	-0.004836	0.00409486	0.097121
Brain_Caudate_basalGanglia__117_101	UBE2E1	-0.003322	0.00218884	0.0719117
Brain_Caudate_basalGanglia__117_101	THRB	-0.008871	6.265e-05	0.014783
Brain_Caudate_basalGanglia__117_101	NGLY1	-0.005948	0.00070392	0.0428995
Brain_Caudate_basalGanglia__117_101	CTNNB1	-0.005279	0.00355927	0.0901078
Brain_Caudate_basalGanglia__117_101	HHATL	0.017084	0.000581218	0.0384581
Brain_Caudate_basalGanglia__117_101	TMEM42	0.006691	0.000638917	0.0403429
Brain_Caudate_basalGanglia__117_101	LARS2	-0.007841	0.001725	0.0655962
Brain_Caudate_basalGanglia__117_101	LIMD1	-0.010876	2.94639e-05	0.0101498
Brain_Caudate_basalGanglia__117_101	SACM1L	0.003084	0.0032436	0.086771
Brain_Caudate_basalGanglia__117_101	LRRC2	-0.004171	0.00203895	0.0701436
Brain_Caudate_basalGanglia__117_101	NCKIPSD	0.007033	0.000461882	0.033429
Brain_Caudate_basalGanglia__117_101	P4HTM	0.004871	0.00197596	0.0696695
Brain_Caudate_basalGanglia__117_101	NDUFAF3	0.008219	1.55142e-05	0.0072128
Brain_Caudate_basalGanglia__117_101	AMT	0.007466	0.00216942	0.0719117
Brain_Caudate_basalGanglia__117_101	MANF	-0.016868	0.00261531	0.0784016
Brain_Caudate_basalGanglia__117_101	ABHD14B	0.008082	0.000948306	0.0491404
Brain_Caudate_basalGanglia__117_101	ABHD14A	0.010173	0.000109371	0.0182997
Brain_Caudate_basalGanglia__117_101	SPCS1	0.005423	0.00274023	0.0806943
Brain_Caudate_basalGanglia__117_101	PRICKLE2	-0.01505	1.96475e-06	0.00328739
Brain_Caudate_basalGanglia__117_101	ALCAM	0.007112	0.000446015	0.0332787
Brain_Caudate_basalGanglia__117_101	ABHD10	0.005567	0.00220365	0.0719117
Brain_Caudate_basalGanglia__117_101	GTPBP8	-0.004142	0.00299485	0.0833895
Brain_Caudate_basalGanglia__117_101	BOC	-0.009233	0.00134632	0.0578235
Brain_Caudate_basalGanglia__117_101	NAA50	-0.004803	0.00207865	0.0707164
Brain_Caudate_basalGanglia__117_101	HSPBAP1	0.007042	0.000271753	0.0279419
Brain_Caudate_basalGanglia__117_101	KALRN	-0.006717	0.000162956	0.022053
Brain_Caudate_basalGanglia__117_101	OSBPL11	0.012677	0.00154941	0.0627132
Brain_Caudate_basalGanglia__117_101	MGLL	-0.012311	2.54419e-07	0.00156086
Brain_Caudate_basalGanglia__117_101	SEC61A1	-0.006833	0.000181801	0.0231174
Brain_Caudate_basalGanglia__117_101	EEFSEC	0.005871	0.00146428	0.0606982
Brain_Caudate_basalGanglia__117_101	TMCC1	-0.005632	0.000356197	0.031246
Brain_Caudate_basalGanglia__117_101	RAB6B	-0.012068	0.00360959	0.0905546
Brain_Caudate_basalGanglia__117_101	RNF7	-0.006542	2.19012e-05	0.00895759
Brain_Caudate_basalGanglia__117_101	PLOD2	-0.012295	0.0021541	0.0719117
Brain_Caudate_basalGanglia__117_101	HLTF	0.006064	0.00307591	0.0843698
Brain_Caudate_basalGanglia__117_101	SERPINI2	0.009499	0.00207817	0.0707164
Brain_Caudate_basalGanglia__117_101	GNB4	-0.008539	0.00120223	0.0555424
Brain_Caudate_basalGanglia__117_101	C3orf70	-0.007865	0.000198609	0.02431
Brain_Caudate_basalGanglia__117_101	IGF2BP2	-0.010902	1.07697e-06	0.00247771
Brain_Caudate_basalGanglia__117_101	SST	0.031256	0.0023416	0.0744009
Brain_Caudate_basalGanglia__117_101	IL1RAP	-0.009059	0.0003292	0.0299947
Brain_Caudate_basalGanglia__117_101	APOD	0.011548	0.00264551	0.0787874
Brain_Caudate_basalGanglia__117_101	GAK	0.004728	0.00346341	0.0891525
Brain_Caudate_basalGanglia__117_101	TMEM175	0.005984	0.00123496	0.0559634
Brain_Caudate_basalGanglia__117_101	RNF4	-0.00504	0.000896586	0.0474712
Brain_Caudate_basalGanglia__117_101	HGFAC	-0.01188	0.00426267	0.0995615
Brain_Caudate_basalGanglia__117_101	PPP2R2C	-0.007631	0.00203129	0.0700111
Brain_Caudate_basalGanglia__117_101	CPEB2	0.010361	8.31266e-05	0.0156117
Brain_Caudate_basalGanglia__117_101	MED28	-0.008388	0.00335925	0.0881983
Brain_Caudate_basalGanglia__117_101	DHX15	-0.003074	0.00318014	0.0854255
Brain_Caudate_basalGanglia__117_101	ARAP2	0.008166	2.86258e-06	0.00376328
Brain_Caudate_basalGanglia__117_101	FRYL	0.005646	0.00071046	0.0431552
Brain_Caudate_basalGanglia__117_101	EXOC1	0.004861	0.000894993	0.0474712
Brain_Caudate_basalGanglia__117_101	AMBN	-0.016635	0.000609301	0.0397666
Brain_Caudate_basalGanglia__117_101	UTP3	-0.00549	0.00255592	0.0778206
Brain_Caudate_basalGanglia__117_101	ANKRD17	-0.003653	0.00220115	0.0719117
Brain_Caudate_basalGanglia__117_101	NAAA	0.00633	0.00326232	0.0871451
Brain_Caudate_basalGanglia__117_101	CCNG2	-0.006057	0.00271782	0.0802913
Brain_Caudate_basalGanglia__117_101	ADH5	0.003893	0.000946705	0.0491404
Brain_Caudate_basalGanglia__117_101	DNAJB14	0.004598	0.00350869	0.0895665
Brain_Caudate_basalGanglia__117_101	UBE2D3	-0.004643	0.00252884	0.0775723
Brain_Caudate_basalGanglia__117_101	SLC9B2	-0.006088	0.00105003	0.0516733
Brain_Caudate_basalGanglia__117_101	COL25A1	-0.008286	0.000232962	0.0266315
Brain_Caudate_basalGanglia__117_101	SEC24B	-0.004166	7.11672e-05	0.0149657
Brain_Caudate_basalGanglia__117_101	ARSJ	-0.005691	0.000146078	0.0215085
Brain_Caudate_basalGanglia__117_101	NDST3	0.006964	0.00133634	0.0576677
Brain_Caudate_basalGanglia__117_101	PRSS12	-0.006431	0.000958573	0.0492146
Brain_Caudate_basalGanglia__117_101	SEC24D	-0.007184	0.000512473	0.0361382
Brain_Caudate_basalGanglia__117_101	EXOSC9	0.007553	0.00241868	0.0757071
Brain_Caudate_basalGanglia__117_101	USP38	-0.004411	0.00158473	0.0635135
Brain_Caudate_basalGanglia__117_101	TRIM61	-0.006072	0.000616491	0.0399525
Brain_Caudate_basalGanglia__117_101	VEGFC	-0.009997	6.7676e-05	0.0148361
Brain_Caudate_basalGanglia__117_101	SORBS2	-0.005861	0.00346144	0.0891525
Brain_Caudate_basalGanglia__117_101	MARCH6	0.004701	0.000331493	0.0300548
Brain_Caudate_basalGanglia__117_101	TARS	-0.007752	0.00226769	0.0732046
Brain_Caudate_basalGanglia__117_101	RAI14	-0.008557	0.00061385	0.0399219
Brain_Caudate_basalGanglia__117_101	OSMR	-0.012591	0.00353511	0.0898669
Brain_Caudate_basalGanglia__117_101	RICTOR	0.005462	0.00126844	0.0562033
Brain_Caudate_basalGanglia__117_101	PRKAA1	0.007212	0.00164591	0.0644488
Brain_Caudate_basalGanglia__117_101	NNT	-0.005232	0.00180294	0.0671255
Brain_Caudate_basalGanglia__117_101	NDUFS4	-0.005465	0.0016388	0.0644488
Brain_Caudate_basalGanglia__117_101	MAST4	-0.005176	0.00294216	0.0833895
Brain_Caudate_basalGanglia__117_101	BDP1	0.004031	0.00191712	0.0686849
Brain_Caudate_basalGanglia__117_101	ZNF366	-0.011012	0.00241056	0.0755816
Brain_Caudate_basalGanglia__117_101	GFM2	-0.00713	0.000548753	0.0369956
Brain_Caudate_basalGanglia__117_101	FAM169A	0.007168	1.76412e-06	0.00324687
Brain_Caudate_basalGanglia__117_101	ATP6AP1L	0.007997	0.00163006	0.0644488
Brain_Caudate_basalGanglia__117_101	EDIL3	0.00902	0.00164438	0.0644488
Brain_Caudate_basalGanglia__117_101	MBLAC2	0.008161	0.000156299	0.0219392
Brain_Caudate_basalGanglia__117_101	GLRX	-0.01497	7.59128e-05	0.0150234
Brain_Caudate_basalGanglia__117_101	ELL2	-0.012716	0.00123837	0.0559634
Brain_Caudate_basalGanglia__117_101	PJA2	0.003463	0.00391013	0.095047
Brain_Caudate_basalGanglia__117_101	APC	-0.010368	0.00122894	0.0559634
Brain_Caudate_basalGanglia__117_101	KCNN2	0.010463	1.62455e-05	0.00729263
Brain_Caudate_basalGanglia__117_101	LOX	-0.008495	1.00498e-05	0.00628784
Brain_Caudate_basalGanglia__117_101	ZNF474	-0.009437	0.00135094	0.0578235
Brain_Caudate_basalGanglia__117_101	PPIC	-0.010189	0.00138007	0.0587967
Brain_Caudate_basalGanglia__117_101	HSPA9	-0.005037	0.00297886	0.0833895
Brain_Caudate_basalGanglia__117_101	EIF4EBP3	0.012762	0.000938922	0.0490933
Brain_Caudate_basalGanglia__117_101	KCTD16	-0.004873	0.000555739	0.0373298
Brain_Caudate_basalGanglia__117_101	AFAP1L1	-0.009792	0.00135012	0.0578235
Brain_Caudate_basalGanglia__117_101	PCYOX1L	0.009133	0.00140376	0.0593429
Brain_Caudate_basalGanglia__117_101	MFAP3	-0.005689	0.00335254	0.0881794
Brain_Caudate_basalGanglia__117_101	CYFIP2	-0.009539	0.000229789	0.0264329
Brain_Caudate_basalGanglia__117_101	NOP16	-0.010446	7.94322e-05	0.0154488
Brain_Caudate_basalGanglia__117_101	SNCB	0.014862	0.000691521	0.0424248
Brain_Caudate_basalGanglia__117_101	N4BP3	-0.009322	0.000174819	0.0231174
Brain_Caudate_basalGanglia__117_101	MGAT4B	-0.005366	0.000391875	0.0320122
Brain_Caudate_basalGanglia__117_101	TUBB2B	-0.018163	8.22453e-05	0.0156054
Brain_Caudate_basalGanglia__117_101	PSMG4	0.003562	0.00280448	0.0815426
Brain_Caudate_basalGanglia__117_101	CDYL	-0.005611	0.000522463	0.0361847
Brain_Caudate_basalGanglia__117_101	TMEM14C	0.005594	7.32165e-05	0.0149721
Brain_Caudate_basalGanglia__117_101	GMPR	0.021749	0.00113382	0.0537832
Brain_Caudate_basalGanglia__117_101	ATXN1	-0.007103	2.44821e-06	0.00375494
Brain_Caudate_basalGanglia__117_101	ID4	0.010759	0.000886884	0.0474712
Brain_Caudate_basalGanglia__117_101	LRRC16A	-0.007782	0.00141655	0.0593534
Brain_Caudate_basalGanglia__117_101	HIST1H1C	0.017886	0.0035285	0.089823
Brain_Caudate_basalGanglia__117_101	HLA-F	0.011924	0.000447165	0.0332787
Brain_Caudate_basalGanglia__117_101	ZNRD1	-0.007474	0.000582984	0.0384581
Brain_Caudate_basalGanglia__117_101	PPP1R18	-0.009764	0.00369106	0.0917316
Brain_Caudate_basalGanglia__117_101	VWA7	0.014566	1.13156e-07	0.00104132
Brain_Caudate_basalGanglia__117_101	HLA-DQA2	0.011981	0.00018864	0.0237803
Brain_Caudate_basalGanglia__117_101	HLA-DMB	0.023833	0.00153985	0.062701
Brain_Caudate_basalGanglia__117_101	HLA-DMA	0.020376	0.000393086	0.0320122
Brain_Caudate_basalGanglia__117_101	CUTA	0.003998	0.00284819	0.0821646
Brain_Caudate_basalGanglia__117_101	UHRF1BP1	-0.004691	6.66259e-05	0.0148361
Brain_Caudate_basalGanglia__117_101	SCUBE3	-0.003478	0.0006375	0.0403429
Brain_Caudate_basalGanglia__117_101	KIF6	0.00516	0.00421667	0.0993698
Brain_Caudate_basalGanglia__117_101	FRS3	0.007027	0.00012441	0.0195244
Brain_Caudate_basalGanglia__117_101	RPL7L1	-0.004116	0.00169294	0.0646442
Brain_Caudate_basalGanglia__117_101	PTK7	-0.00422	0.00425497	0.099508
Brain_Caudate_basalGanglia__117_101	MRPS18A	-0.006502	0.00163896	0.0644488
Brain_Caudate_basalGanglia__117_101	VEGFA	-0.023428	0.00360555	0.0905546
Brain_Caudate_basalGanglia__117_101	TRAM2	-0.008421	8.08645e-05	0.0155032
Brain_Caudate_basalGanglia__117_101	RIMS1	-0.011384	0.0029457	0.0833895
Brain_Caudate_basalGanglia__117_101	TMEM30A	0.006219	0.000271099	0.0279419
Brain_Caudate_basalGanglia__117_101	SYNCRIP	-0.007915	0.00149054	0.0613722
Brain_Caudate_basalGanglia__117_101	FAXC	-0.002902	0.00173565	0.0658654
Brain_Caudate_basalGanglia__117_101	SNX3	-0.006294	0.00177324	0.0667413
Brain_Caudate_basalGanglia__117_101	TSPYL1	0.006707	0.000410276	0.0326888
Brain_Caudate_basalGanglia__117_101	TRDN	0.007996	0.00261552	0.0784016
Brain_Caudate_basalGanglia__117_101	SLC2A12	-0.0112	0.00243396	0.0760561
Brain_Caudate_basalGanglia__117_101	VTA1	-0.003854	0.000874734	0.047196
Brain_Caudate_basalGanglia__117_101	HIVEP2	-0.00738	0.00165615	0.0644488
Brain_Caudate_basalGanglia__117_101	ZC3H12D	0.003185	0.00312667	0.0848938
Brain_Caudate_basalGanglia__117_101	AKAP12	-0.015253	1.55789e-05	0.0072128
Brain_Caudate_basalGanglia__117_101	SOD2	-0.014952	0.000497055	0.0355965
Brain_Caudate_basalGanglia__117_101	IGF2R	-0.006433	0.00147219	0.060889
Brain_Caudate_basalGanglia__117_101	PDE10A	-0.01522	0.000271205	0.0279419
Brain_Caudate_basalGanglia__117_101	BRAT1	0.007304	0.000125177	0.0195244
Brain_Caudate_basalGanglia__117_101	ACTB	0.006971	0.00423894	0.0993856
Brain_Caudate_basalGanglia__117_101	TMEM106B	0.004735	0.00236989	0.074816
Brain_Caudate_basalGanglia__117_101	DGKB	-0.00978	0.00117555	0.0551052
Brain_Caudate_basalGanglia__117_101	CYCS	-0.007971	0.000445337	0.0332787
Brain_Caudate_basalGanglia__117_101	PDE1C	0.007181	0.00259347	0.0782505
Brain_Caudate_basalGanglia__117_101	BMPER	-0.011218	8.97057e-07	0.00242302
Brain_Caudate_basalGanglia__117_101	HERPUD2	0.00572	0.00104776	0.0516733
Brain_Caudate_basalGanglia__117_101	EPDR1	-0.012271	3.97373e-05	0.0112776
Brain_Caudate_basalGanglia__117_101	ADCY1	-0.020955	5.21847e-06	0.00457362
Brain_Caudate_basalGanglia__117_101	SEC61G	-0.007817	0.00162772	0.0644488
Brain_Caudate_basalGanglia__117_101	MLXIPL	0.018153	0.000243516	0.0271631
Brain_Caudate_basalGanglia__117_101	ABHD11	0.008316	0.000431508	0.0332297
Brain_Caudate_basalGanglia__117_101	GRM3	-0.011728	0.000201517	0.02431
Brain_Caudate_basalGanglia__117_101	STEAP2	0.009068	5.92211e-05	0.0143416
Brain_Caudate_basalGanglia__117_101	FZD1	-0.00581	0.00343013	0.0890367
Brain_Caudate_basalGanglia__117_101	CASD1	0.006059	0.000292317	0.0285714
Brain_Caudate_basalGanglia__117_101	AZGP1	0.018164	0.00375013	0.0927704
Brain_Caudate_basalGanglia__117_101	TRIM56	-0.007615	0.00168121	0.0646442
Brain_Caudate_basalGanglia__117_101	COG5	-0.005383	0.00200234	0.0697478
Brain_Caudate_basalGanglia__117_101	DLD	-0.005168	0.00198675	0.0697478
Brain_Caudate_basalGanglia__117_101	ZNF277	-0.005438	0.00218816	0.0719117
Brain_Caudate_basalGanglia__117_101	POT1	0.005635	0.000337366	0.0302889
Brain_Caudate_basalGanglia__117_101	CALU	-0.006077	0.000791381	0.0463865
Brain_Caudate_basalGanglia__117_101	FLNC	-0.012651	0.00150723	0.0617828
Brain_Caudate_basalGanglia__117_101	ATP6V1F	0.006151	6.44305e-05	0.014823
Brain_Caudate_basalGanglia__117_101	UBE2H	-0.007794	9.10439e-08	0.00104132
Brain_Caudate_basalGanglia__117_101	PODXL	-0.018281	0.000445613	0.0332787
Brain_Caudate_basalGanglia__117_101	CHCHD3	-0.004665	0.00068669	0.0422693
Brain_Caudate_basalGanglia__117_101	KIAA1549	-0.008147	9.21552e-07	0.00242302
Brain_Caudate_basalGanglia__117_101	TMEM178B	-0.006139	0.000405229	0.0325688
Brain_Caudate_basalGanglia__117_101	WDR86	-0.016457	7.15557e-05	0.0149657
Brain_Caudate_basalGanglia__117_101	CRYGN	-0.005262	0.00108674	0.0526353
Brain_Caudate_basalGanglia__117_101	DLGAP2	-0.004597	0.00260568	0.0784016
Brain_Caudate_basalGanglia__117_101	AGPAT5	-0.008019	5.78973e-05	0.014208
Brain_Caudate_basalGanglia__117_101	SOX7	-0.017277	0.00106038	0.0520435
Brain_Caudate_basalGanglia__117_101	MICU3	0.011183	0.000858995	0.0470131
Brain_Caudate_basalGanglia__117_101	SH2D4A	-0.005199	0.00299939	0.0833895
Brain_Caudate_basalGanglia__117_101	ATP6V1B2	0.005972	0.000301952	0.0285714
Brain_Caudate_basalGanglia__117_101	TNFRSF10B	-0.009756	0.00154712	0.0627132
Brain_Caudate_basalGanglia__117_101	FBXO16	0.007209	0.00278785	0.0813159
Brain_Caudate_basalGanglia__117_101	ASH2L	0.003944	0.00165688	0.0644488
Brain_Caudate_basalGanglia__117_101	FGFR1	-0.010977	9.46667e-06	0.00628784
Brain_Caudate_basalGanglia__117_101	MRPL15	-0.0065	2.10663e-05	0.00881195
Brain_Caudate_basalGanglia__117_101	RAB2A	0.005069	3.08333e-05	0.0101498
Brain_Caudate_basalGanglia__117_101	LACTB2	0.006968	0.00310458	0.0848938
Brain_Caudate_basalGanglia__117_101	PKIA	-0.007219	0.00315101	0.0851605
Brain_Caudate_basalGanglia__117_101	CA13	-0.007534	0.00164275	0.0644488
Brain_Caudate_basalGanglia__117_101	CA2	-0.012303	0.00312262	0.0848938
Brain_Caudate_basalGanglia__117_101	DPY19L4	0.00602	0.000364507	0.031246
Brain_Caudate_basalGanglia__117_101	LAPTM4B	-0.006956	0.00366876	0.0916194
Brain_Caudate_basalGanglia__117_101	ZNF706	0.004191	0.00219277	0.0719117
Brain_Caudate_basalGanglia__117_101	BAALC	-0.010434	0.000654746	0.0408495
Brain_Caudate_basalGanglia__117_101	MRPL13	-0.006425	0.000119137	0.0192221
Brain_Caudate_basalGanglia__117_101	FAM91A1	0.005749	6.74678e-05	0.0148361
Brain_Caudate_basalGanglia__117_101	ASAP1	-0.005366	0.00335374	0.0881794
Brain_Caudate_basalGanglia__117_101	KCNQ3	-0.012493	5.05092e-06	0.00457362
Brain_Caudate_basalGanglia__117_101	CHRAC1	0.006067	0.00247347	0.07664
Brain_Caudate_basalGanglia__117_101	TSNARE1	0.007879	0.000108538	0.0182997
Brain_Caudate_basalGanglia__117_101	PSCA	-0.00571	0.000397278	0.032211
Brain_Caudate_basalGanglia__117_101	RHPN1	0.009631	0.000218081	0.0254894
Brain_Caudate_basalGanglia__117_101	PLEC	0.006829	0.00128409	0.0566755
Brain_Caudate_basalGanglia__117_101	SHARPIN	0.004179	0.0036153	0.0905546
Brain_Caudate_basalGanglia__117_101	GLIS3	-0.009062	0.000789124	0.0463865
Brain_Caudate_basalGanglia__117_101	ACER2	-0.011645	0.00130661	0.057394
Brain_Caudate_basalGanglia__117_101	DNAJA1	-0.013592	0.00392977	0.095293
Brain_Caudate_basalGanglia__117_101	SIGMAR1	0.004881	0.0029727	0.0833895
Brain_Caudate_basalGanglia__117_101	TESK1	-0.004668	0.00407221	0.0967084
Brain_Caudate_basalGanglia__117_101	CLTA	0.004531	0.000311532	0.0289583
Brain_Caudate_basalGanglia__117_101	IGFBPL1	-0.008397	0.00331272	0.087854
Brain_Caudate_basalGanglia__117_101	GNA14	-0.011502	0.00179352	0.0671255
Brain_Caudate_basalGanglia__117_101	SHC3	-0.017225	3.87906e-05	0.0112776
Brain_Caudate_basalGanglia__117_101	NINJ1	0.00815	0.000522963	0.0361847
Brain_Caudate_basalGanglia__117_101	C9orf3	-0.006817	0.00232436	0.0741417
Brain_Caudate_basalGanglia__117_101	ERP44	-0.0039	0.00247764	0.0766401
Brain_Caudate_basalGanglia__117_101	BRINP1	-0.010558	3.52427e-05	0.0107581
Brain_Caudate_basalGanglia__117_101	C5	0.007809	0.000260835	0.0279108
Brain_Caudate_basalGanglia__117_101	CNTRL	0.005567	0.00249889	0.0771679
Brain_Caudate_basalGanglia__117_101	NEK6	-0.008465	0.0036101	0.0905546
Brain_Caudate_basalGanglia__117_101	HSPA5	-0.020825	0.00191818	0.0686849
Brain_Caudate_basalGanglia__117_101	CDK9	0.007223	0.00215599	0.0719117
Brain_Caudate_basalGanglia__117_101	ST6GALNAC6	-0.006459	0.00227082	0.0732046
Brain_Caudate_basalGanglia__117_101	DNM1	0.008789	0.000463156	0.033429
Brain_Caudate_basalGanglia__117_101	CCBL1	0.007555	0.00361628	0.0905546
Brain_Caudate_basalGanglia__117_101	PHYHD1	0.020204	7.45419e-05	0.0149721
Brain_Caudate_basalGanglia__117_101	CRAT	-0.005332	0.00115569	0.0545399
Brain_Caudate_basalGanglia__117_101	C9orf78	0.004153	0.00216495	0.0719117
Brain_Caudate_basalGanglia__117_101	USP20	0.004712	0.000954067	0.0491866
Brain_Caudate_basalGanglia__117_101	PRDM12	-0.003552	0.00225681	0.0732046
Brain_Caudate_basalGanglia__117_101	FIBCD1	-0.007562	0.00027821	0.0282898
Brain_Caudate_basalGanglia__117_101	NTNG2	0.009208	0.0034267	0.0890367
Brain_Caudate_basalGanglia__117_101	GTF3C5	0.005507	0.000967389	0.0493208
Brain_Caudate_basalGanglia__117_101	OLFM1	-0.011838	0.00110048	0.0530218
Brain_Caudate_basalGanglia__117_101	CAMSAP1	-0.003349	0.00197523	0.0696695
Brain_Caudate_basalGanglia__117_101	RABL6	0.004985	0.00179892	0.0671255
Brain_Caudate_basalGanglia__117_101	ENTPD2	0.022344	0.000178981	0.0231174
Brain_Caudate_basalGanglia__117_101	MAN1B1	0.006323	0.00212143	0.0716422
Brain_Caudate_basalGanglia__117_101	DPP7	0.009967	1.00469e-05	0.00628784
Brain_Caudate_basalGanglia__117_101	NOXA1	0.013523	0.00255734	0.0778206
Brain_Caudate_basalGanglia__117_101	USP6NL	-0.00371	0.000853818	0.0470131
Brain_Caudate_basalGanglia__117_101	FRMD4A	-0.007742	0.000251822	0.027588
Brain_Caudate_basalGanglia__117_101	DCLRE1C	-0.004382	0.00387005	0.0947184
Brain_Caudate_basalGanglia__117_101	VIM	-0.014409	0.00240455	0.0755217
Brain_Caudate_basalGanglia__117_101	ABI1	-0.008683	0.00201122	0.0697478
Brain_Caudate_basalGanglia__117_101	EPC1	0.004726	0.00143454	0.0597346
Brain_Caudate_basalGanglia__117_101	NRP1	-0.014693	4.27505e-06	0.00425439
Brain_Caudate_basalGanglia__117_101	CCNY	-0.005387	0.000295078	0.0285714
Brain_Caudate_basalGanglia__117_101	CISD1	-0.004805	0.00167406	0.0646442
Brain_Caudate_basalGanglia__117_101	P4HA1	-0.01672	0.000787584	0.0463865
Brain_Caudate_basalGanglia__117_101	ANXA7	0.004929	0.000631499	0.0402171
Brain_Caudate_basalGanglia__117_101	CAMK2G	0.010922	1.35419e-05	0.0071211
Brain_Caudate_basalGanglia__117_101	AP3M1	-0.003923	0.0010387	0.0516733
Brain_Caudate_basalGanglia__117_101	MYOF	-0.01214	2.70157e-05	0.00994447
Brain_Caudate_basalGanglia__117_101	ALDH18A1	-0.005327	0.000298229	0.0285714
Brain_Caudate_basalGanglia__117_101	PGAM1	-0.008476	0.00169674	0.0646552
Brain_Caudate_basalGanglia__117_101	HOGA1	0.011424	0.000270494	0.0279419
Brain_Caudate_basalGanglia__117_101	LOXL4	-0.007536	0.000856008	0.0470131
Brain_Caudate_basalGanglia__117_101	DNMBP	-0.004361	0.00376664	0.0930538
Brain_Caudate_basalGanglia__117_101	PDZD7	0.00765	0.000673611	0.0416034
Brain_Caudate_basalGanglia__117_101	VAX1	-0.015591	0.00207626	0.0707164
Brain_Caudate_basalGanglia__117_101	PDZD8	-0.005982	0.00115363	0.0545399
Brain_Caudate_basalGanglia__117_101	MCMBP	-0.003167	0.00338572	0.088389
Brain_Caudate_basalGanglia__117_101	CTBP2	-0.007185	0.000516543	0.0361516
Brain_Caudate_basalGanglia__117_101	CALY	0.017268	8.70138e-05	0.0161767
Brain_Caudate_basalGanglia__117_101	RIC8A	-0.003644	0.00281553	0.0817108
Brain_Caudate_basalGanglia__117_101	HRAS	-0.005514	0.00201208	0.0697478
Brain_Caudate_basalGanglia__117_101	CDKN1C	0.015271	0.000334977	0.0302218
Brain_Caudate_basalGanglia__117_101	TRIM3	0.004181	0.00343472	0.0890367
Brain_Caudate_basalGanglia__117_101	DCHS1	-0.009485	0.000119814	0.0192221
Brain_Caudate_basalGanglia__117_101	ST5	-0.005886	0.00135705	0.0579502
Brain_Caudate_basalGanglia__117_101	WEE1	-0.008386	0.000621964	0.0401348
Brain_Caudate_basalGanglia__117_101	SWAP70	-0.006283	0.00402265	0.0961778
Brain_Caudate_basalGanglia__117_101	EIF4G2	-0.004687	0.00349731	0.0894
Brain_Caudate_basalGanglia__117_101	GALNT18	-0.007895	0.00224425	0.0729777
Brain_Caudate_basalGanglia__117_101	USP47	0.004085	0.00288457	0.0826956
Brain_Caudate_basalGanglia__117_101	SERGEF	0.007063	0.00292292	0.0832762
Brain_Caudate_basalGanglia__117_101	SVIP	0.009023	1.95868e-05	0.00838361
Brain_Caudate_basalGanglia__117_101	KIAA1549L	-0.007814	3.36926e-06	0.00409367
Brain_Caudate_basalGanglia__117_101	FBXO3	0.004996	0.000628044	0.0402044
Brain_Caudate_basalGanglia__117_101	CAPRIN1	-0.004437	0.000509343	0.0360556
Brain_Caudate_basalGanglia__117_101	TRAF6	-0.004521	0.00122376	0.0558892
Brain_Caudate_basalGanglia__117_101	SLC35C1	-0.005438	0.00133584	0.0576677
Brain_Caudate_basalGanglia__117_101	CHRM4	-0.010843	0.00073533	0.0442279
Brain_Caudate_basalGanglia__117_101	DDB2	0.009615	0.00265869	0.0790521
Brain_Caudate_basalGanglia__117_101	LPXN	0.011176	2.37241e-05	0.00949222
Brain_Caudate_basalGanglia__117_101	MS4A6A	0.017686	0.00165412	0.0644488
Brain_Caudate_basalGanglia__117_101	PRPF19	0.004919	0.00186331	0.0681587
Brain_Caudate_basalGanglia__117_101	SYT7	0.005655	0.00277397	0.0813159
Brain_Caudate_basalGanglia__117_101	ASRGL1	-0.010839	0.000202772	0.02431
Brain_Caudate_basalGanglia__117_101	ROM1	0.009022	0.00298615	0.0833895
Brain_Caudate_basalGanglia__117_101	BSCL2	-0.007713	0.000786657	0.0463865
Brain_Caudate_basalGanglia__117_101	HNRNPUL2	0.005336	0.00401395	0.0961778
Brain_Caudate_basalGanglia__117_101	TAF6L	0.010412	3.76023e-07	0.00173018
Brain_Caudate_basalGanglia__117_101	MACROD1	0.008096	0.00131307	0.0574384
Brain_Caudate_basalGanglia__117_101	PRDX5	0.008005	0.000317224	0.0291744
Brain_Caudate_basalGanglia__117_101	ATG2A	0.005511	0.00237689	0.0749086
Brain_Caudate_basalGanglia__117_101	ARL2	0.008065	0.000808075	0.0466446
Brain_Caudate_basalGanglia__117_101	ZNHIT2	0.008036	0.000538392	0.036565
Brain_Caudate_basalGanglia__117_101	RNF121	-0.005159	0.00106326	0.0520462
Brain_Caudate_basalGanglia__117_101	NUMA1	0.005646	0.00228341	0.073344
Brain_Caudate_basalGanglia__117_101	PDE2A	-0.007174	0.000818593	0.0466446
Brain_Caudate_basalGanglia__117_101	PLEKHB1	0.006941	0.00310928	0.0848938
Brain_Caudate_basalGanglia__117_101	AMOTL1	-0.009583	0.000440505	0.0332787
Brain_Caudate_basalGanglia__117_101	FAM76B	0.006309	0.000348288	0.0308184
Brain_Caudate_basalGanglia__117_101	MAML2	-0.006173	0.00250318	0.077171
Brain_Caudate_basalGanglia__117_101	BIRC2	-0.003751	0.00273206	0.0805825
Brain_Caudate_basalGanglia__117_101	DCUN1D5	-0.007661	0.000273522	0.0279676
Brain_Caudate_basalGanglia__117_101	ELMOD1	-0.006805	0.000870744	0.047196
Brain_Caudate_basalGanglia__117_101	C11orf87	-0.009191	0.000306893	0.0286719
Brain_Caudate_basalGanglia__117_101	DLAT	-0.008296	0.00322623	0.086432
Brain_Caudate_basalGanglia__117_101	VPS11	0.005688	0.00401877	0.0961778
Brain_Caudate_basalGanglia__117_101	USP2	0.012224	2.95971e-05	0.0101498
Brain_Caudate_basalGanglia__117_101	HSPA8	-0.015866	0.000852102	0.0470131
Brain_Caudate_basalGanglia__117_101	KIRREL3	0.007995	0.00217632	0.0719117
Brain_Caudate_basalGanglia__117_101	IFFO1	0.006287	0.000623665	0.0401348
Brain_Caudate_basalGanglia__117_101	MLF2	0.004047	0.00267175	0.0793122
Brain_Caudate_basalGanglia__117_101	TPI1	-0.008905	0.00184937	0.0680752
Brain_Caudate_basalGanglia__117_101	ENO2	0.005395	0.00150047	0.0616432
Brain_Caudate_basalGanglia__117_101	CLEC2B	-0.010588	0.00158741	0.0635135
Brain_Caudate_basalGanglia__117_101	ETV6	-0.009241	0.000846811	0.0470131
Brain_Caudate_basalGanglia__117_101	SLCO1A2	0.012643	0.00145385	0.0604021
Brain_Caudate_basalGanglia__117_101	CMAS	0.003905	0.00200533	0.0697478
Brain_Caudate_basalGanglia__117_101	PPFIBP1	-0.006952	0.00374109	0.0926713
Brain_Caudate_basalGanglia__117_101	MRPS35	-0.003546	0.00206508	0.0706655
Brain_Caudate_basalGanglia__117_101	ARID2	0.003647	0.00175238	0.0663633
Brain_Caudate_basalGanglia__117_101	HDAC7	-0.008324	0.000286775	0.0285714
Brain_Caudate_basalGanglia__117_101	DDN	-0.012466	0.00372191	0.0923204
Brain_Caudate_basalGanglia__117_101	ITGA5	-0.012814	0.00118185	0.0551052
Brain_Caudate_basalGanglia__117_101	DGKA	0.011033	0.00104468	0.0516733
Brain_Caudate_basalGanglia__117_101	ANKRD52	-0.009297	0.000259841	0.0279108
Brain_Caudate_basalGanglia__117_101	ATP5B	-0.007115	0.000152321	0.0219021
Brain_Caudate_basalGanglia__117_101	SHMT2	-0.012482	0.000141692	0.021202
Brain_Caudate_basalGanglia__117_101	GLI1	0.01243	0.00314997	0.0851605
Brain_Caudate_basalGanglia__117_101	MARS	-0.007145	0.000267651	0.0279419
Brain_Caudate_basalGanglia__117_101	DDIT3	-0.018935	0.000209799	0.0247522
Brain_Caudate_basalGanglia__117_101	AGAP2	-0.008662	0.00163324	0.0644488
Brain_Caudate_basalGanglia__117_101	WIF1	-0.03472	0.000147319	0.0215191
Brain_Caudate_basalGanglia__117_101	DYRK2	-0.005081	0.000170269	0.0228744
Brain_Caudate_basalGanglia__117_101	MDM1	0.005295	0.000449563	0.0332787
Brain_Caudate_basalGanglia__117_101	CCT2	-0.005722	0.00413908	0.0978503
Brain_Caudate_basalGanglia__117_101	TBC1D15	0.003643	0.00400527	0.0961778
Brain_Caudate_basalGanglia__117_101	TMTC2	0.006734	0.00281914	0.0817108
Brain_Caudate_basalGanglia__117_101	NUDT4	-0.006668	0.0029722	0.0833895
Brain_Caudate_basalGanglia__117_101	SOCS2	-0.009773	0.000745088	0.0446689
Brain_Caudate_basalGanglia__117_101	ELK3	-0.007626	0.00365336	0.0913588
Brain_Caudate_basalGanglia__117_101	MYBPC1	0.01733	0.00382643	0.0942777
Brain_Caudate_basalGanglia__117_101	ALDH1L2	-0.00646	9.69507e-05	0.0166764
Brain_Caudate_basalGanglia__117_101	KIAA1033	0.004612	0.00179466	0.0671255
Brain_Caudate_basalGanglia__117_101	ATP2A2	-0.00613	0.00334074	0.0881794
Brain_Caudate_basalGanglia__117_101	MAP1LC3B2	-0.008448	0.00318402	0.0854255
Brain_Caudate_basalGanglia__117_101	WSB2	-0.010893	0.000318612	0.0291744
Brain_Caudate_basalGanglia__117_101	PXN	-0.007847	0.00295528	0.0833895
Brain_Caudate_basalGanglia__117_101	SRSF9	-0.003843	0.00184757	0.0680752
Brain_Caudate_basalGanglia__117_101	SPPL3	0.004328	0.0039087	0.095047
Brain_Caudate_basalGanglia__117_101	ABCB9	0.006497	0.00347663	0.0893575
Brain_Caudate_basalGanglia__117_101	SNRNP35	0.007111	0.000649944	0.0408267
Brain_Caudate_basalGanglia__117_101	CCDC92	0.006459	1.91793e-05	0.00838361
Brain_Caudate_basalGanglia__117_101	SLC15A4	0.004267	0.0028291	0.081742
Brain_Caudate_basalGanglia__117_101	CRYL1	0.010924	1.03072e-05	0.00628784
Brain_Caudate_basalGanglia__117_101	CDK8	-0.004471	0.00404586	0.0963312
Brain_Caudate_basalGanglia__117_101	FLT1	-0.018669	0.000829682	0.0467958
Brain_Caudate_basalGanglia__117_101	DCLK1	-0.00935	0.00164636	0.0644488
Brain_Caudate_basalGanglia__117_101	AKAP11	0.00544	0.00285329	0.0821827
Brain_Caudate_basalGanglia__117_101	SETDB2	0.004122	0.00339239	0.0884377
Brain_Caudate_basalGanglia__117_101	DHRS12	0.009246	0.000380189	0.0318063
Brain_Caudate_basalGanglia__117_101	LMO7	0.006438	0.000425646	0.0332297
Brain_Caudate_basalGanglia__117_101	COL4A1	-0.018681	0.000536793	0.036565
Brain_Caudate_basalGanglia__117_101	COL4A2	-0.014118	0.00337567	0.0882516
Brain_Caudate_basalGanglia__117_101	TMEM255B	-0.008432	0.00217482	0.0719117
Brain_Caudate_basalGanglia__117_101	TEP1	-0.006585	3.7352e-05	0.0110881
Brain_Caudate_basalGanglia__117_101	PNP	-0.016709	0.00252191	0.0774889
Brain_Caudate_basalGanglia__117_101	RAB2B	0.005455	0.000145653	0.0215085
Brain_Caudate_basalGanglia__117_101	PRMT5	-0.006185	1.06379e-05	0.00628784
Brain_Caudate_basalGanglia__117_101	SLC22A17	0.008028	6.41731e-05	0.014823
Brain_Caudate_basalGanglia__117_101	RABGGTA	0.004896	0.00246922	0.07664
Brain_Caudate_basalGanglia__117_101	PTGDR	0.00459	0.00345683	0.0891525
Brain_Caudate_basalGanglia__117_101	CGRRF1	-0.00722	0.000246575	0.0273386
Brain_Caudate_basalGanglia__117_101	ARID4A	0.004112	0.00234461	0.0744009
Brain_Caudate_basalGanglia__117_101	SIX4	-0.004055	0.00293562	0.0833895
Brain_Caudate_basalGanglia__117_101	ZBTB25	0.005475	0.00316199	0.0853321
Brain_Caudate_basalGanglia__117_101	PPP1R36	0.008478	0.000284474	0.0285714
Brain_Caudate_basalGanglia__117_101	RAB15	-0.011257	2.62174e-05	0.00984758
Brain_Caudate_basalGanglia__117_101	DCAF5	-0.003968	0.000443569	0.0332787
Brain_Caudate_basalGanglia__117_101	GALNT16	-0.014437	0.00222324	0.0724225
Brain_Caudate_basalGanglia__117_101	PNMA1	-0.006383	0.00244467	0.0762614
Brain_Caudate_basalGanglia__117_101	NPC2	0.008274	0.000156438	0.0219392
Brain_Caudate_basalGanglia__117_101	AREL1	-0.004324	0.000797141	0.0464284
Brain_Caudate_basalGanglia__117_101	KCNK10	-0.011045	0.000532738	0.036565
Brain_Caudate_basalGanglia__117_101	RPS6KA5	0.006408	0.00258315	0.0780671
Brain_Caudate_basalGanglia__117_101	ITPK1	0.004649	0.00335057	0.0881794
Brain_Caudate_basalGanglia__117_101	OTUB2	-0.00589	8.19257e-06	0.00628268
Brain_Caudate_basalGanglia__117_101	DDX24	0.006775	0.000194949	0.024221
Brain_Caudate_basalGanglia__117_101	VRK1	0.008102	0.000874548	0.047196
Brain_Caudate_basalGanglia__117_101	BEGAIN	-0.006108	0.0012685	0.0562033
Brain_Caudate_basalGanglia__117_101	TNFAIP2	0.012255	0.00227084	0.0732046
Brain_Caudate_basalGanglia__117_101	AHNAK2	-0.005066	0.00310182	0.0848938
Brain_Caudate_basalGanglia__117_101	MTA1	0.004673	0.00227111	0.0732046
Brain_Caudate_basalGanglia__117_101	LPCAT4	0.007485	0.00394346	0.0954661
Brain_Caudate_basalGanglia__117_101	SRP14	0.006565	0.00318059	0.0854255
Brain_Caudate_basalGanglia__117_101	DLL4	-0.01457	0.00257824	0.0780469
Brain_Caudate_basalGanglia__117_101	LTK	0.011771	7.48403e-05	0.0149721
Brain_Caudate_basalGanglia__117_101	TYRO3	0.008584	0.000860822	0.0470131
Brain_Caudate_basalGanglia__117_101	LRRC57	-0.005606	0.00270604	0.0800718
Brain_Caudate_basalGanglia__117_101	GATM	0.012298	5.21702e-05	0.0137821
Brain_Caudate_basalGanglia__117_101	SPPL2A	-0.010189	0.000224671	0.0260068
Brain_Caudate_basalGanglia__117_101	MYO1E	-0.007607	0.00036723	0.031246
Brain_Caudate_basalGanglia__117_101	VPS13C	0.004736	0.00120826	0.0555424
Brain_Caudate_basalGanglia__117_101	APH1B	0.006998	0.000112146	0.018595
Brain_Caudate_basalGanglia__117_101	SPG21	0.007398	7.96755e-07	0.00242302
Brain_Caudate_basalGanglia__117_101	TLE3	-0.007763	0.00278311	0.0813159
Brain_Caudate_basalGanglia__117_101	PKM	-0.005658	0.00385298	0.0945521
Brain_Caudate_basalGanglia__117_101	ADPGK	0.004911	0.000177421	0.0231174
Brain_Caudate_basalGanglia__117_101	HMG20A	0.004374	0.0034114	0.0888073
Brain_Caudate_basalGanglia__117_101	ALPK3	-0.00822	0.000155871	0.0219392
Brain_Caudate_basalGanglia__117_101	ABHD2	-0.008681	0.000160828	0.0219392
Brain_Caudate_basalGanglia__117_101	GDPGP1	-0.005133	0.00197313	0.0696695
Brain_Caudate_basalGanglia__117_101	PIGQ	0.005715	0.00233799	0.0744009
Brain_Caudate_basalGanglia__117_101	RHBDL1	0.006858	0.00156812	0.0631538
Brain_Caudate_basalGanglia__117_101	CHTF18	0.009034	0.00125915	0.0561129
Brain_Caudate_basalGanglia__117_101	MLST8	0.005392	0.00238414	0.0750087
Brain_Caudate_basalGanglia__117_101	TFAP4	0.00813	0.00042886	0.0332297
Brain_Caudate_basalGanglia__117_101	NMRAL1	0.007926	0.000825329	0.0467958
Brain_Caudate_basalGanglia__117_101	PPL	-0.009216	0.00301307	0.0835174
Brain_Caudate_basalGanglia__117_101	SHISA9	-0.007579	0.00191543	0.0686849
Brain_Caudate_basalGanglia__117_101	NDE1	-0.006646	0.00213274	0.0717607
Brain_Caudate_basalGanglia__117_101	ABCC1	-0.005274	0.0011243	0.0537832
Brain_Caudate_basalGanglia__117_101	ARL6IP1	0.005326	0.00256276	0.0778345
Brain_Caudate_basalGanglia__117_101	ACSM5	0.016891	0.000989275	0.0501587
Brain_Caudate_basalGanglia__117_101	THUMPD1	0.004702	1.5663e-05	0.0072128
Brain_Caudate_basalGanglia__117_101	EARS2	-0.007261	0.00119377	0.0554831
Brain_Caudate_basalGanglia__117_101	DCTN5	-0.007402	9.03117e-05	0.0161999
Brain_Caudate_basalGanglia__117_101	CHP2	-0.005711	0.003449	0.0891525
Brain_Caudate_basalGanglia__117_101	PRKCB	-0.010365	0.000950503	0.0491404
Brain_Caudate_basalGanglia__117_101	QPRT	0.009837	5.31664e-05	0.0137821
Brain_Caudate_basalGanglia__117_101	KIF22	0.006076	0.00186359	0.0681587
Brain_Caudate_basalGanglia__117_101	YPEL3	0.008118	0.00279552	0.0814106
Brain_Caudate_basalGanglia__117_101	MAPK3	0.007393	0.000116577	0.0191571
Brain_Caudate_basalGanglia__117_101	FBXL19	-0.007479	0.000268271	0.0279419
Brain_Caudate_basalGanglia__117_101	PYDC1	0.026313	4.39192e-06	0.00425439
Brain_Caudate_basalGanglia__117_101	IRX3	0.01372	0.00089758	0.0474712
Brain_Caudate_basalGanglia__117_101	MT1F	0.028048	0.000816537	0.0466446
Brain_Caudate_basalGanglia__117_101	MT1G	0.046547	0.000296442	0.0285714
Brain_Caudate_basalGanglia__117_101	MT1H	0.049781	0.000373599	0.0313977
Brain_Caudate_basalGanglia__117_101	ZDHHC1	0.006972	0.000841964	0.0470131
Brain_Caudate_basalGanglia__117_101	C16orf86	0.008186	0.000859092	0.0470131
Brain_Caudate_basalGanglia__117_101	NFATC3	-0.005012	0.000959959	0.0492146
Brain_Caudate_basalGanglia__117_101	ST3GAL2	-0.008148	2.82809e-06	0.00376328
Brain_Caudate_basalGanglia__117_101	TERF2IP	0.004232	0.000430816	0.0332297
Brain_Caudate_basalGanglia__117_101	HSBP1	-0.005031	0.000360036	0.031246
Brain_Caudate_basalGanglia__117_101	ZC3H18	0.004284	0.0016118	0.0643496
Brain_Caudate_basalGanglia__117_101	SNAI3	0.006248	0.00060838	0.0397666
Brain_Caudate_basalGanglia__117_101	RNF166	0.007339	0.000815548	0.0466446
Brain_Caudate_basalGanglia__117_101	NXN	-0.012126	7.07047e-05	0.0149657
Brain_Caudate_basalGanglia__117_101	TIMM22	-0.010088	0.00121315	0.0555424
Brain_Caudate_basalGanglia__117_101	CYB5D2	0.00655	0.00165981	0.0644488
Brain_Caudate_basalGanglia__117_101	ALOX15	0.00536	0.00304953	0.0839015
Brain_Caudate_basalGanglia__117_101	TNFSF12	0.006328	0.000801762	0.0465503
Brain_Caudate_basalGanglia__117_101	SAT2	0.007658	0.000366053	0.031246
Brain_Caudate_basalGanglia__117_101	SCO1	-0.004888	0.00189997	0.0686849
Brain_Caudate_basalGanglia__117_101	ZNF624	0.004141	0.00149019	0.0613722
Brain_Caudate_basalGanglia__117_101	SREBF1	0.01687	0.00125095	0.0560186
Brain_Caudate_basalGanglia__117_101	B9D1	0.006129	0.00423126	0.0993856
Brain_Caudate_basalGanglia__117_101	FAM222B	-0.004798	0.00316775	0.0853623
Brain_Caudate_basalGanglia__117_101	CORO6	0.015428	5.43827e-05	0.0139016
Brain_Caudate_basalGanglia__117_101	RHBDL3	-0.014111	4.69454e-05	0.0127063
Brain_Caudate_basalGanglia__117_101	C17orf96	-0.0148	8.90951e-05	0.0161999
Brain_Caudate_basalGanglia__117_101	GRB7	-0.008567	0.00125605	0.0561107
Brain_Caudate_basalGanglia__117_101	EIF1	-0.004766	0.00217653	0.0719117
Brain_Caudate_basalGanglia__117_101	GHDC	0.005319	0.00132752	0.057625
Brain_Caudate_basalGanglia__117_101	PTRF	-0.011439	0.00383643	0.0942873
Brain_Caudate_basalGanglia__117_101	ETV4	-0.00901	0.00236241	0.074816
Brain_Caudate_basalGanglia__117_101	DUSP3	-0.005575	0.00313466	0.0849682
Brain_Caudate_basalGanglia__117_101	G6PC3	0.005299	0.00336947	0.0882151
Brain_Caudate_basalGanglia__117_101	GFAP	0.032039	0.000206406	0.024509
Brain_Caudate_basalGanglia__117_101	COL1A1	0.016105	2.48954e-05	0.00964817
Brain_Caudate_basalGanglia__117_101	TOB1	0.019623	5.27015e-05	0.0137821
Brain_Caudate_basalGanglia__117_101	SMURF2	-0.006844	0.00109435	0.0528651
Brain_Caudate_basalGanglia__117_101	PRKAR1A	0.00517	0.000177887	0.0231174
Brain_Caudate_basalGanglia__117_101	MIF4GD	0.006671	0.000919808	0.0482309
Brain_Caudate_basalGanglia__117_101	CANT1	-0.006231	0.00349079	0.0893575
Brain_Caudate_basalGanglia__117_101	PYCR1	-0.013035	0.000139764	0.0210849
Brain_Caudate_basalGanglia__117_101	METRNL	-0.010229	0.00291221	0.0831597
Brain_Caudate_basalGanglia__117_101	TMEM200C	-0.005357	9.04979e-05	0.0161999
Brain_Caudate_basalGanglia__117_101	PIEZO2	0.009265	0.0018138	0.0673044
Brain_Caudate_basalGanglia__117_101	INO80C	0.009063	1.28434e-06	0.00262647
Brain_Caudate_basalGanglia__117_101	GALNT1	-0.004409	0.00200539	0.0697478
Brain_Caudate_basalGanglia__117_101	SETBP1	-0.004313	0.0027784	0.0813159
Brain_Caudate_basalGanglia__117_101	ST8SIA5	-0.008916	7.71828e-06	0.0061763
Brain_Caudate_basalGanglia__117_101	VPS4B	0.006309	0.00182797	0.0676467
Brain_Caudate_basalGanglia__117_101	DOK6	-0.010488	0.00195803	0.0696695
Brain_Caudate_basalGanglia__117_101	ZADH2	-0.005062	0.00368101	0.0916766
Brain_Caudate_basalGanglia__117_101	CTDP1	0.004072	0.0033643	0.0882051
Brain_Caudate_basalGanglia__117_101	KCNG2	-0.006418	0.00211706	0.0716259
Brain_Caudate_basalGanglia__117_101	CIRBP	0.016344	0.00190088	0.0686849
Brain_Caudate_basalGanglia__117_101	GAMT	0.007325	0.00124461	0.0559634
Brain_Caudate_basalGanglia__117_101	ZNF555	-0.004006	0.000387025	0.0318469
Brain_Caudate_basalGanglia__117_101	PIP5K1C	-0.006935	0.000359287	0.031246
Brain_Caudate_basalGanglia__117_101	ZFR2	0.007244	0.0036073	0.0905546
Brain_Caudate_basalGanglia__117_101	SHD	-0.010259	0.000255107	0.0277302
Brain_Caudate_basalGanglia__117_101	SEMA6B	-0.006514	0.00236773	0.074816
Brain_Caudate_basalGanglia__117_101	RANBP3	0.003844	0.00307251	0.0843698
Brain_Caudate_basalGanglia__117_101	XAB2	0.004951	0.00263487	0.0787874
Brain_Caudate_basalGanglia__117_101	FBN3	-0.003987	0.00141669	0.0593534
Brain_Caudate_basalGanglia__117_101	MRPL4	-0.004521	0.00348909	0.0893575
Brain_Caudate_basalGanglia__117_101	ACP5	0.007077	0.000446097	0.0332787
Brain_Caudate_basalGanglia__117_101	DNASE2	0.007002	0.00124667	0.0559634
Brain_Caudate_basalGanglia__117_101	CC2D1A	0.005797	0.00230288	0.0735842
Brain_Caudate_basalGanglia__117_101	IL27RA	-0.010063	0.000101302	0.0172635
Brain_Caudate_basalGanglia__117_101	NDUFB7	0.006302	0.000876991	0.047196
Brain_Caudate_basalGanglia__117_101	KCNN1	-0.009872	0.000370096	0.031246
Brain_Caudate_basalGanglia__117_101	JUND	0.011643	0.00285897	0.0822177
Brain_Caudate_basalGanglia__117_101	FKBP8	0.004657	0.00389926	0.095047
Brain_Caudate_basalGanglia__117_101	C19orf60	0.011507	5.65209e-05	0.014208
Brain_Caudate_basalGanglia__117_101	CILP2	-0.004187	0.00398481	0.096121
Brain_Caudate_basalGanglia__117_101	ZNF93	-0.005651	0.00100736	0.0505189
Brain_Caudate_basalGanglia__117_101	UQCRFS1	-0.006315	9.35501e-05	0.016398
Brain_Caudate_basalGanglia__117_101	NUDT19	-0.00468	0.00142216	0.0593534
Brain_Caudate_basalGanglia__117_101	TDRD12	-0.005919	0.00141586	0.0593534
Brain_Caudate_basalGanglia__117_101	RHPN2	-0.014616	0.0010821	0.0526353
Brain_Caudate_basalGanglia__117_101	CEBPA	0.012953	0.00200692	0.0697478
Brain_Caudate_basalGanglia__117_101	USF2	0.005189	0.00190752	0.0686849
Brain_Caudate_basalGanglia__117_101	DMKN	0.012079	0.000361544	0.031246
Brain_Caudate_basalGanglia__117_101	SBSN	0.015814	0.000387596	0.0318469
Brain_Caudate_basalGanglia__117_101	SPRED3	-0.006699	0.00100687	0.0505189
Brain_Caudate_basalGanglia__117_101	PLEKHG2	-0.008874	0.00304972	0.0839015
Brain_Caudate_basalGanglia__117_101	DYRK1B	0.007114	0.00311454	0.0848938
Brain_Caudate_basalGanglia__117_101	SPTBN4	0.00482	0.00034744	0.0308184
Brain_Caudate_basalGanglia__117_101	LTBP4	0.009262	0.00407013	0.0967084
Brain_Caudate_basalGanglia__117_101	RAB4B	0.00744	0.000182125	0.0231174
Brain_Caudate_basalGanglia__117_101	TMEM91	0.009857	0.00014979	0.0217078
Brain_Caudate_basalGanglia__117_101	CIC	0.007694	5.74628e-05	0.014208
Brain_Caudate_basalGanglia__117_101	PAFAH1B3	0.008823	0.00367857	0.0916766
Brain_Caudate_basalGanglia__117_101	ZNF575	0.006908	0.000518556	0.0361516
Brain_Caudate_basalGanglia__117_101	ZNF229	-0.004184	0.00197209	0.0696695
Brain_Caudate_basalGanglia__117_101	PVR	-0.012803	0.00291432	0.0831597
Brain_Caudate_basalGanglia__117_101	PVRL2	-0.009501	0.000300902	0.0285714
Brain_Caudate_basalGanglia__117_101	PPM1N	0.00675	0.0022973	0.0735842
Brain_Caudate_basalGanglia__117_101	GLTSCR2	0.00974	0.000384203	0.0318469
Brain_Caudate_basalGanglia__117_101	LMTK3	0.007157	0.000367986	0.031246
Brain_Caudate_basalGanglia__117_101	MAMSTR	0.006616	0.0010478	0.0516733
Brain_Caudate_basalGanglia__117_101	LIN7B	0.008843	0.000538009	0.036565
Brain_Caudate_basalGanglia__117_101	TBC1D17	0.005813	0.00255684	0.0778206
Brain_Caudate_basalGanglia__117_101	ZNF548	-0.006605	0.00081374	0.0466446
Brain_Caudate_basalGanglia__117_101	ZNF749	-0.005515	0.0026452	0.0787874
Brain_Caudate_basalGanglia__117_101	ZNF324	-0.00457	0.00138338	0.0588016
Brain_Caudate_basalGanglia__117_101	UBE2M	0.005969	0.000256134	0.0277302
Brain_Caudate_basalGanglia__117_101	SRXN1	-0.014207	0.000218817	0.0254894
Brain_Caudate_basalGanglia__117_101	PCED1A	0.008429	1.1757e-05	0.00636435
Brain_Caudate_basalGanglia__117_101	TMX4	0.00666	2.98104e-05	0.0101498
Brain_Caudate_basalGanglia__117_101	MACROD2	0.005348	0.00401768	0.0961778
Brain_Caudate_basalGanglia__117_101	MGME1	0.005133	0.00254273	0.0778206
Brain_Caudate_basalGanglia__117_101	RALGAPA2	-0.006146	0.000344903	0.0308153
Brain_Caudate_basalGanglia__117_101	CD93	-0.015494	0.00180533	0.0671255
Brain_Caudate_basalGanglia__117_101	NAPB	0.008786	0.000865257	0.0471156
Brain_Caudate_basalGanglia__117_101	ID1	0.021114	0.00247251	0.07664
Brain_Caudate_basalGanglia__117_101	EIF2S2	-0.004804	0.00108647	0.0526353
Brain_Caudate_basalGanglia__117_101	TP53INP2	-0.018216	0.000761183	0.0454856
Brain_Caudate_basalGanglia__117_101	KIAA1755	0.008395	0.00131386	0.0574384
Brain_Caudate_basalGanglia__117_101	DHX35	0.005278	0.00391019	0.095047
Brain_Caudate_basalGanglia__117_101	RIMS4	-0.013086	0.000720245	0.0434627
Brain_Caudate_basalGanglia__117_101	DNTTIP1	-0.004965	0.00169091	0.0646442
Brain_Caudate_basalGanglia__117_101	NCOA3	-0.005648	0.0015655	0.0631538
Brain_Caudate_basalGanglia__117_101	TCEA2	0.004018	0.00264143	0.0787874
Brain_Caudate_basalGanglia__117_101	C21orf62	-0.009141	0.00186971	0.0681587
Brain_Caudate_basalGanglia__117_101	IFNAR1	-0.005581	0.000828441	0.0467958
Brain_Caudate_basalGanglia__117_101	BRWD1	0.004142	0.000781084	0.0463865
Brain_Caudate_basalGanglia__117_101	BACE2	-0.009255	0.000462726	0.033429
Brain_Caudate_basalGanglia__117_101	CSTB	0.007045	3.36127e-05	0.0104948
Brain_Caudate_basalGanglia__117_101	C21orf2	0.008327	0.000304265	0.0285714
Brain_Caudate_basalGanglia__117_101	MICAL3	0.006374	0.000282963	0.0285714
Brain_Caudate_basalGanglia__117_101	DGCR6	-0.00903	0.00369319	0.0917316
Brain_Caudate_basalGanglia__117_101	ARVCF	0.010667	2.51623e-05	0.00964817
Brain_Caudate_basalGanglia__117_101	THAP7	0.009732	3.3342e-05	0.0104948
Brain_Caudate_basalGanglia__117_101	YPEL1	-0.010258	0.00329212	0.0875052
Brain_Caudate_basalGanglia__117_101	SGSM1	0.008183	0.00260942	0.0784016
Brain_Caudate_basalGanglia__117_101	XBP1	-0.014972	0.000977395	0.0496932
Brain_Caudate_basalGanglia__117_101	MTFP1	-0.009949	0.00423381	0.0993856
Brain_Caudate_basalGanglia__117_101	LARGE	-0.008823	6.78755e-05	0.0148361
Brain_Caudate_basalGanglia__117_101	PICK1	0.009091	0.000561468	0.0375775
Brain_Caudate_basalGanglia__117_101	PLA2G6	0.006407	0.00275323	0.0809476
Brain_Caudate_basalGanglia__117_101	APOBEC3C	0.011601	0.000499172	0.0356096
Brain_Caudate_basalGanglia__117_101	APOBEC3G	0.0111	7.97414e-05	0.0154488
Brain_Caudate_basalGanglia__117_101	ATF4	-0.012457	7.33966e-05	0.0149721
Brain_Caudate_basalGanglia__117_101	RBX1	0.006437	0.00168764	0.0646442
Brain_Caudate_basalGanglia__117_101	NDUFA6	-0.005151	0.00255808	0.0778206
Brain_Caudate_basalGanglia__117_101	LMF2	0.006202	0.000714687	0.0432691
Brain_Caudate_basalGanglia__117_101	CHKB	0.00963	0.000160173	0.0219392
Brain_Caudate_basalGanglia__117_101	MAPK8IP2	0.006128	0.000200645	0.02431
Brain_Caudate_basalGanglia__117_101	SHANK3	-0.010502	0.000181719	0.0231174
Brain_Caudate_basalGanglia__117_101	NLGN4X	-0.007967	0.000158017	0.0219392
Brain_Caudate_basalGanglia__117_101	SHROOM2	-0.005919	0.00196659	0.0696695
Brain_Caudate_basalGanglia__117_101	MID1	-0.009634	0.000653442	0.0408495
Brain_Caudate_basalGanglia__117_101	USP11	0.006949	0.000911079	0.0479097
Brain_Caudate_basalGanglia__117_101	EBP	0.005933	0.00190696	0.0686849
Brain_Caudate_basalGanglia__117_101	TFE3	-0.006625	3.56558e-05	0.0107581
Brain_Caudate_basalGanglia__117_101	GNL3L	-0.007309	0.00112574	0.0537832
Brain_Caudate_basalGanglia__117_101	USP51	0.004362	0.00220337	0.0719117
Brain_Caudate_basalGanglia__117_101	UBQLN2	0.004394	0.00178368	0.0669971
Brain_Caudate_basalGanglia__117_101	EDA2R	0.008081	0.00110635	0.0531653
Brain_Caudate_basalGanglia__117_101	IL2RG	0.009048	0.0040446	0.0963312
Brain_Caudate_basalGanglia__117_101	SLC16A2	-0.006028	0.0029827	0.0833895
Brain_Caudate_basalGanglia__117_101	PGAM4	-0.01284	0.00138985	0.0589404
Brain_Caudate_basalGanglia__117_101	PGK1	-0.007794	0.000203409	0.02431
Brain_Caudate_basalGanglia__117_101	PCDH11X	0.006489	0.00351534	0.089612
Brain_Caudate_basalGanglia__117_101	NAP1L3	0.008294	0.000383852	0.0318469
Brain_Caudate_basalGanglia__117_101	TCEAL2	0.006616	0.0041266	0.0977479
Brain_Caudate_basalGanglia__117_101	TCEAL6	0.008711	0.00329482	0.0875052
Brain_Caudate_basalGanglia__117_101	TCEAL5	0.008602	0.00355475	0.0901078
Brain_Caudate_basalGanglia__117_101	MID2	-0.006256	0.00380252	0.0938141
Brain_Caudate_basalGanglia__117_101	DCX	-0.006312	9.17925e-06	0.00628784
Brain_Caudate_basalGanglia__117_101	HTR2C	0.010867	0.00304761	0.0839015
Brain_Caudate_basalGanglia__117_101	IL13RA2	0.00914	0.00290288	0.083091
Brain_Caudate_basalGanglia__117_101	PGRMC1	0.005988	0.00176292	0.0666252
Brain_Caudate_basalGanglia__117_101	FAM127C	0.007542	3.36427e-05	0.0104948
Brain_Caudate_basalGanglia__117_101	FAM127A	0.005065	0.0013379	0.0576677
Brain_Caudate_basalGanglia__117_101	SLC9A6	0.011117	8.68898e-06	0.00628784
Brain_Caudate_basalGanglia__117_101	LDOC1	0.008251	0.00140579	0.0593429
Brain_Caudate_basalGanglia__117_101	RENBP	0.010269	3.08822e-05	0.0101498
Brain_CerebellarHemisphere_105_93	VWA1	-0.013547	5.62353e-05	0.0609445
Brain_CerebellarHemisphere_105_93	ELOVL1	-0.009624	0.000345357	0.0945547
Brain_CerebellarHemisphere_105_93	PTGS2	-0.012588	0.000159926	0.0740991
Brain_CerebellarHemisphere_105_93	HSD11B1	0.03183	0.000126657	0.0681574
Brain_CerebellarHemisphere_105_93	TRIB2	0.012063	7.30485e-05	0.0628565
Brain_CerebellarHemisphere_105_93	ANKRD53	0.006858	0.000326582	0.0923204
Brain_CerebellarHemisphere_105_93	SLC9A2	-0.004565	2.12662e-06	0.0104712
Brain_CerebellarHemisphere_105_93	WIPF1	-0.007099	0.00022655	0.0832735
Brain_CerebellarHemisphere_105_93	COQ10B	0.006952	0.000225977	0.0832735
Brain_CerebellarHemisphere_105_93	IL1RAP	-0.004029	6.61889e-06	0.0170862
Brain_CerebellarHemisphere_105_93	FRAS1	-0.003505	7.02822e-05	0.0628565
Brain_CerebellarHemisphere_105_93	TIFA	0.007509	2.15014e-05	0.0369465
Brain_CerebellarHemisphere_105_93	NR3C2	0.00804	0.000336338	0.0935019
Brain_CerebellarHemisphere_105_93	WWC2	-0.010338	2.44626e-06	0.0104712
Brain_CerebellarHemisphere_105_93	FYB	-0.004405	0.000264531	0.0869103
Brain_CerebellarHemisphere_105_93	AGGF1	-0.004749	3.47688e-06	0.0104712
Brain_CerebellarHemisphere_105_93	SH3TC2	-0.004134	0.000183551	0.0790589
Brain_CerebellarHemisphere_105_93	TENM2	0.007382	0.000275064	0.0872001
Brain_CerebellarHemisphere_105_93	ZFP57	-0.008059	1.31545e-06	0.0104712
Brain_CerebellarHemisphere_105_93	ABRACL	0.008001	0.000184962	0.0790589
Brain_CerebellarHemisphere_105_93	FAM126A	-0.007437	5.54379e-05	0.0609445
Brain_CerebellarHemisphere_105_93	OGDH	0.006195	0.000326979	0.0923204
Brain_CerebellarHemisphere_105_93	ABHD11	0.010449	2.2491e-05	0.0369465
Brain_CerebellarHemisphere_105_93	KIAA1324L	-0.004749	5.15906e-05	0.0609445
Brain_CerebellarHemisphere_105_93	KIAA1147	-0.006931	0.00029742	0.0895731
Brain_CerebellarHemisphere_105_93	CLTA	0.004874	0.000199766	0.0802173
Brain_CerebellarHemisphere_105_93	RAD23B	0.003605	0.000188326	0.0790589
Brain_CerebellarHemisphere_105_93	PTPN3	-0.016361	3.45892e-06	0.0104712
Brain_CerebellarHemisphere_105_93	PHYHD1	0.019405	0.000126843	0.0681574
Brain_CerebellarHemisphere_105_93	FUT7	-0.013768	0.000127086	0.0681574
Brain_CerebellarHemisphere_105_93	LDB3	-0.007992	0.000325966	0.0923204
Brain_CerebellarHemisphere_105_93	OPALIN	-0.029391	4.21425e-05	0.0585781
Brain_CerebellarHemisphere_105_93	RHOG	-0.010088	7.16378e-05	0.0628565
Brain_CerebellarHemisphere_105_93	AMPD3	-0.00975	1.54101e-05	0.0348075
Brain_CerebellarHemisphere_105_93	FOLH1	-0.01665	0.000128243	0.0681574
Brain_CerebellarHemisphere_105_93	BCAT1	-0.005876	0.000230414	0.0832735
Brain_CerebellarHemisphere_105_93	CCDC91	0.004808	0.000358982	0.096818
Brain_CerebellarHemisphere_105_93	APAF1	-0.006003	0.000139223	0.0704325
Brain_CerebellarHemisphere_105_93	PAH	0.003922	0.000288429	0.0895731
Brain_CerebellarHemisphere_105_93	TMEM132B	0.009415	0.000165591	0.0748059
Brain_CerebellarHemisphere_105_93	SLC15A4	0.004989	0.000108756	0.0681574
Brain_CerebellarHemisphere_105_93	TSSK4	-0.006598	0.000295201	0.0895731
Brain_CerebellarHemisphere_105_93	ABCD4	-0.004243	0.000114632	0.0681574
Brain_CerebellarHemisphere_105_93	DUOXA1	-0.009024	0.000121146	0.0681574
Brain_CerebellarHemisphere_105_93	DUOX1	-0.014107	2.86852e-05	0.0431952
Brain_CerebellarHemisphere_105_93	THAP10	0.008197	0.000144012	0.0704325
Brain_CerebellarHemisphere_105_93	MORF4L1	0.00385	8.68298e-05	0.0681574
Brain_CerebellarHemisphere_105_93	HSBP1	-0.004977	0.0001188	0.0681574
Brain_CerebellarHemisphere_105_93	EFNB3	-0.016506	0.000219295	0.0832735
Brain_CerebellarHemisphere_105_93	FAM83G	0.004287	0.000274089	0.0872001
Brain_CerebellarHemisphere_105_93	PRKAR1A	0.006647	0.000306966	0.0909323
Brain_CerebellarHemisphere_105_93	KCNJ16	0.018145	6.07084e-05	0.0609445
Brain_CerebellarHemisphere_105_93	DNAH17	-0.002698	0.000118886	0.0681574
Brain_CerebellarHemisphere_105_93	PTPRH	-0.005296	0.000192507	0.0790589
Brain_CerebellarHemisphere_105_93	COX6B2	-0.007868	0.000126168	0.0681574
Brain_CerebellarHemisphere_105_93	COL20A1	-0.008055	0.0001566	0.0740991
Brain_CerebellarHemisphere_105_93	ICOSLG	-0.013509	0.000230419	0.0832735
Brain_CerebellarHemisphere_105_93	SLC25A17	0.003901	0.000247518	0.0858352
Brain_Cerebellum_125_110	SDF4	-0.006357	0.00170547	0.040492
Brain_Cerebellum_125_110	FAM132A	-0.009766	0.00102002	0.0319602
Brain_Cerebellum_125_110	TAS1R3	-0.005773	0.00400569	0.063644
Brain_Cerebellum_125_110	MXRA8	-0.008447	0.0022347	0.0468589
Brain_Cerebellum_125_110	VWA1	-0.013694	8.64988e-06	0.00308893
Brain_Cerebellum_125_110	ATAD3C	-0.006744	0.000388801	0.0195831
Brain_Cerebellum_125_110	TMEM52	0.016112	0.000434894	0.0207571
Brain_Cerebellum_125_110	SKI	0.00623	0.00134419	0.0362392
Brain_Cerebellum_125_110	PRDM16	0.003434	2.34111e-05	0.00543769
Brain_Cerebellum_125_110	RNF207	0.008795	0.000127413	0.0121411
Brain_Cerebellum_125_110	ZBTB48	0.004211	0.000367569	0.0188647
Brain_Cerebellum_125_110	VAMP3	-0.004554	0.00449684	0.0679398
Brain_Cerebellum_125_110	RERE	0.003991	0.00302553	0.0548136
Brain_Cerebellum_125_110	SPSB1	-0.008271	0.00185818	0.0424451
Brain_Cerebellum_125_110	TMEM201	0.004134	0.00144111	0.0371303
Brain_Cerebellum_125_110	RBP7	-0.009608	0.00802466	0.0925416
Brain_Cerebellum_125_110	PGD	-0.004405	0.00806598	0.0925666
Brain_Cerebellum_125_110	SRM	0.00362	0.00617449	0.0799023
Brain_Cerebellum_125_110	MTOR	0.003134	0.00319989	0.0563917
Brain_Cerebellum_125_110	ANGPTL7	0.009526	0.00126064	0.0353789
Brain_Cerebellum_125_110	UBIAD1	0.002837	0.00782495	0.0915924
Brain_Cerebellum_125_110	PTCHD2	-0.00757	0.00589096	0.0778457
Brain_Cerebellum_125_110	FBXO2	0.008703	9.03645e-06	0.00308893
Brain_Cerebellum_125_110	CLCN6	0.003381	0.00567539	0.0766229
Brain_Cerebellum_125_110	LRRC38	-0.014017	0.00472157	0.0700005
Brain_Cerebellum_125_110	PDPN	-0.012267	0.00124975	0.035158
Brain_Cerebellum_125_110	PRDM2	0.003937	0.000446244	0.020999
Brain_Cerebellum_125_110	MRTO4	-0.003433	0.00805734	0.0925666
Brain_Cerebellum_125_110	DDOST	-0.003124	0.00787867	0.091946
Brain_Cerebellum_125_110	KIF17	0.004113	0.000808029	0.0287041
Brain_Cerebellum_125_110	EPHA8	-0.007712	0.000415418	0.0203409
Brain_Cerebellum_125_110	EPHB2	-0.005436	0.00081588	0.0287505
Brain_Cerebellum_125_110	ZNF436	-0.009763	0.00527988	0.0743245
Brain_Cerebellum_125_110	ASAP3	-0.006671	0.00191915	0.0427723
Brain_Cerebellum_125_110	RPL11	-0.005252	0.000291315	0.0173232
Brain_Cerebellum_125_110	HMGCL	-0.004935	0.00101777	0.0319602
Brain_Cerebellum_125_110	SRRM1	0.00502	0.0079492	0.0922223
Brain_Cerebellum_125_110	CLIC4	-0.013103	0.000126591	0.0121411
Brain_Cerebellum_125_110	PDIK1L	0.004325	0.00923302	0.0995683
Brain_Cerebellum_125_110	HMGN2	-0.005909	0.00230302	0.0476299
Brain_Cerebellum_125_110	RPS6KA1	-0.007701	0.000157272	0.0130219
Brain_Cerebellum_125_110	NR0B2	0.005183	0.00769117	0.0907167
Brain_Cerebellum_125_110	FGR	0.009842	0.00134742	0.0362675
Brain_Cerebellum_125_110	SMPDL3B	-0.014891	0.00797047	0.0923871
Brain_Cerebellum_125_110	SESN2	-0.004986	0.00893272	0.0977259
Brain_Cerebellum_125_110	NKAIN1	-0.00621	0.00683875	0.0846874
Brain_Cerebellum_125_110	TINAGL1	0.009274	0.00917895	0.0992902
Brain_Cerebellum_125_110	TMEM39B	0.004179	0.000897709	0.0298967
Brain_Cerebellum_125_110	MARCKSL1	-0.005293	0.00818737	0.0931097
Brain_Cerebellum_125_110	ZBTB8OS	0.003315	0.00729891	0.0879657
Brain_Cerebellum_125_110	PHC2	-0.003257	0.00426159	0.0657885
Brain_Cerebellum_125_110	SMIM12	-0.003692	0.00410356	0.064291
Brain_Cerebellum_125_110	TFAP2E	-0.00659	0.00596174	0.0783809
Brain_Cerebellum_125_110	THRAP3	0.003912	0.000867916	0.0294223
Brain_Cerebellum_125_110	MFSD2A	0.01626	0.000115414	0.0116164
Brain_Cerebellum_125_110	TMEM125	-0.020014	1.69045e-05	0.00464027
Brain_Cerebellum_125_110	ELOVL1	-0.008802	0.00100659	0.0317706
Brain_Cerebellum_125_110	IPO13	-0.005085	1.67761e-05	0.00464027
Brain_Cerebellum_125_110	RPS8	-0.004737	0.000542523	0.0222253
Brain_Cerebellum_125_110	BEST4	0.005722	0.0021482	0.045895
Brain_Cerebellum_125_110	RAD54L	-0.007172	0.000884728	0.0295731
Brain_Cerebellum_125_110	NSUN4	0.002926	0.00518168	0.0737443
Brain_Cerebellum_125_110	FOXE3	-0.005735	0.00567389	0.0766229
Brain_Cerebellum_125_110	RAB3B	-0.011317	0.000328317	0.0183163
Brain_Cerebellum_125_110	YIPF1	-0.006665	2.93586e-05	0.00578321
Brain_Cerebellum_125_110	SSBP3	0.005983	0.00720814	0.0872927
Brain_Cerebellum_125_110	LEPR	-0.008942	0.000504005	0.021699
Brain_Cerebellum_125_110	PDE4B	-0.011129	0.000882125	0.0295624
Brain_Cerebellum_125_110	GADD45A	-0.014485	0.00269356	0.0513916
Brain_Cerebellum_125_110	RABGGTB	-0.003444	0.00723228	0.0874681
Brain_Cerebellum_125_110	AK5	-0.007492	0.00304535	0.0549527
Brain_Cerebellum_125_110	TTLL7	0.005295	0.00724304	0.0875188
Brain_Cerebellum_125_110	SSX2IP	0.004642	0.000947241	0.0306449
Brain_Cerebellum_125_110	ZNF644	0.002704	0.00900502	0.0981021
Brain_Cerebellum_125_110	EPHX4	0.006677	0.000355484	0.0187383
Brain_Cerebellum_125_110	RPL5	-0.003974	0.00688224	0.0850516
Brain_Cerebellum_125_110	F3	-0.016466	0.00211634	0.0454588
Brain_Cerebellum_125_110	CNN3	-0.006085	0.00893862	0.0977315
Brain_Cerebellum_125_110	WDR47	0.004988	0.000236408	0.0155745
Brain_Cerebellum_125_110	TMEM167B	-0.003532	0.000864421	0.0294223
Brain_Cerebellum_125_110	KIAA1324	0.00431	0.000100971	0.0107736
Brain_Cerebellum_125_110	PSRC1	-0.010672	0.00139297	0.0367878
Brain_Cerebellum_125_110	CYB561D1	-0.005007	0.00480567	0.0707291
Brain_Cerebellum_125_110	KCNA2	-0.007402	0.00353392	0.0593915
Brain_Cerebellum_125_110	CEPT1	-0.002929	0.00808079	0.0925666
Brain_Cerebellum_125_110	PIFO	0.003087	0.00168147	0.0403485
Brain_Cerebellum_125_110	ATP5F1	-0.002766	0.00402528	0.063644
Brain_Cerebellum_125_110	RAP1A	-0.002961	0.00153588	0.038377
Brain_Cerebellum_125_110	IGSF3	-0.006275	0.000330425	0.0183454
Brain_Cerebellum_125_110	PTGFRN	-0.005401	0.00192711	0.0428386
Brain_Cerebellum_125_110	ANKRD34A	0.009297	1.59998e-05	0.00463377
Brain_Cerebellum_125_110	PRKAB2	-0.005048	0.000576306	0.0230484
Brain_Cerebellum_125_110	C1orf54	-0.008298	0.00788167	0.091946
Brain_Cerebellum_125_110	RPRD2	0.005154	0.000392038	0.0196203
Brain_Cerebellum_125_110	ADAMTSL4	-0.008688	2.95676e-05	0.00578321
Brain_Cerebellum_125_110	CERS2	-0.005412	0.00182267	0.0420118
Brain_Cerebellum_125_110	RORC	0.01182	0.00169644	0.0404672
Brain_Cerebellum_125_110	C2CD4D	0.005491	0.00286309	0.0531933
Brain_Cerebellum_125_110	THEM4	0.005038	0.00144446	0.0371303
Brain_Cerebellum_125_110	SMCP	-0.019244	0.000202714	0.0145737
Brain_Cerebellum_125_110	SLC39A1	-0.00644	2.70873e-06	0.00169221
Brain_Cerebellum_125_110	RAB13	-0.005615	0.00551162	0.0752204
Brain_Cerebellum_125_110	RPS27	-0.010566	3.41645e-05	0.0061283
Brain_Cerebellum_125_110	KCNN3	0.006132	0.00162274	0.0397287
Brain_Cerebellum_125_110	CKS1B	-0.003785	0.00566655	0.0766229
Brain_Cerebellum_125_110	ZBTB7B	-0.005117	0.00745123	0.0892226
Brain_Cerebellum_125_110	EFNA1	-0.007548	0.00269712	0.0513916
Brain_Cerebellum_125_110	SSR2	-0.006129	1.691e-06	0.00142406
Brain_Cerebellum_125_110	LMNA	-0.006533	0.00374092	0.0615589
Brain_Cerebellum_125_110	SEMA4A	0.007356	0.00174208	0.0410954
Brain_Cerebellum_125_110	HAPLN2	-0.010303	0.00631687	0.0810224
Brain_Cerebellum_125_110	BCAN	0.006352	0.00437169	0.0666561
Brain_Cerebellum_125_110	CRABP2	-0.012526	0.00149993	0.0380058
Brain_Cerebellum_125_110	HDGF	-0.003508	0.000174315	0.0139737
Brain_Cerebellum_125_110	IFI16	-0.009671	0.00232056	0.0477745
Brain_Cerebellum_125_110	ADAMTS4	-0.01664	0.000478017	0.0214265
Brain_Cerebellum_125_110	PCP4L1	-0.015254	0.00881569	0.0970904
Brain_Cerebellum_125_110	FCGR2A	-0.009752	0.000137753	0.012541
Brain_Cerebellum_125_110	FCGR3A	-0.012688	0.000664723	0.0250891
Brain_Cerebellum_125_110	OLFML2B	-0.007815	0.00543251	0.0747587
Brain_Cerebellum_125_110	C1orf111	-0.006634	0.000437163	0.0207571
Brain_Cerebellum_125_110	RGS5	0.013651	0.00390347	0.0626944
Brain_Cerebellum_125_110	SFT2D2	-0.003279	0.000556385	0.022601
Brain_Cerebellum_125_110	DPT	0.005119	0.00518622	0.073751
Brain_Cerebellum_125_110	PRDX6	0.00518	0.00640835	0.0817031
Brain_Cerebellum_125_110	KLHL20	0.003098	0.00794984	0.0922223
Brain_Cerebellum_125_110	PAPPA2	-0.003907	0.00567577	0.0766229
Brain_Cerebellum_125_110	RASAL2	0.002946	0.00663823	0.0831132
Brain_Cerebellum_125_110	IER5	0.015327	0.00138171	0.0365438
Brain_Cerebellum_125_110	ARPC5	-0.004752	9.83101e-05	0.0107294
Brain_Cerebellum_125_110	RGL1	-0.005665	2.22587e-05	0.00530606
Brain_Cerebellum_125_110	COLGALT2	-0.004322	0.00852473	0.0951729
Brain_Cerebellum_125_110	FAM129A	-0.009454	0.000185124	0.0143995
Brain_Cerebellum_125_110	PTPRC	-0.00396	0.00310909	0.055825
Brain_Cerebellum_125_110	KIF21B	-0.005511	0.00927542	0.0998552
Brain_Cerebellum_125_110	NAV1	-0.004547	0.00417313	0.0647854
Brain_Cerebellum_125_110	LGR6	-0.014552	0.00465452	0.069404
Brain_Cerebellum_125_110	CYB5R1	-0.003226	0.00512175	0.0732366
Brain_Cerebellum_125_110	SOX13	0.007943	0.00211775	0.0454588
Brain_Cerebellum_125_110	PIK3C2B	-0.005155	0.00115531	0.0338684
Brain_Cerebellum_125_110	CNTN2	-0.01204	7.13572e-06	0.00308893
Brain_Cerebellum_125_110	RBBP5	0.00429	9.87066e-06	0.00325139
Brain_Cerebellum_125_110	LEMD1	-0.010155	0.00252504	0.0498867
Brain_Cerebellum_125_110	SLC45A3	-0.011636	0.00197325	0.0432801
Brain_Cerebellum_125_110	PFKFB2	0.003988	0.00023418	0.0155408
Brain_Cerebellum_125_110	CD34	0.017869	0.000273256	0.0170826
Brain_Cerebellum_125_110	HSD11B1	0.033987	1.78725e-05	0.00476172
Brain_Cerebellum_125_110	SYT14	0.005332	0.00333459	0.0574734
Brain_Cerebellum_125_110	SLC30A1	0.006263	0.00206626	0.0446569
Brain_Cerebellum_125_110	LPGAT1	-0.002801	0.00324103	0.0566774
Brain_Cerebellum_125_110	TMEM206	-0.00615	0.00530509	0.074338
Brain_Cerebellum_125_110	ANGEL2	0.003403	0.00453741	0.0681062
Brain_Cerebellum_125_110	SMYD2	0.010155	5.61144e-05	0.00764379
Brain_Cerebellum_125_110	PTPN14	0.002555	9.46104e-05	0.0103882
Brain_Cerebellum_125_110	IARS2	-0.002997	0.00857532	0.0955468
Brain_Cerebellum_125_110	MIA3	0.002351	0.00723145	0.0874681
Brain_Cerebellum_125_110	FBXO28	0.003547	0.00513327	0.0733435
Brain_Cerebellum_125_110	PARP1	-0.003467	0.00254205	0.0501135
Brain_Cerebellum_125_110	GJC2	-0.015494	7.37412e-06	0.00308893
Brain_Cerebellum_125_110	RHOU	-0.011836	0.00216408	0.0461255
Brain_Cerebellum_125_110	C1orf198	-0.007476	0.00395495	0.0634087
Brain_Cerebellum_125_110	TRIM67	-0.007803	0.00550339	0.0752204
Brain_Cerebellum_125_110	EGLN1	0.003063	0.00390142	0.0626944
Brain_Cerebellum_125_110	GPR137B	-0.007675	0.000740234	0.0270926
Brain_Cerebellum_125_110	HNRNPU	0.005668	0.000108194	0.011012
Brain_Cerebellum_125_110	NLRP3	-0.003654	0.000276286	0.0170826
Brain_Cerebellum_125_110	SNTG2	-0.005942	0.00243041	0.0488157
Brain_Cerebellum_125_110	ADI1	-0.005911	0.00133889	0.0362392
Brain_Cerebellum_125_110	PDIA6	-0.008713	0.000562705	0.0227188
Brain_Cerebellum_125_110	NTSR2	0.017024	0.000454897	0.0210073
Brain_Cerebellum_125_110	HADHA	-0.005574	8.75191e-06	0.00308893
Brain_Cerebellum_125_110	OTOF	0.004497	0.00487422	0.0715609
Brain_Cerebellum_125_110	MAPRE3	0.00382	0.00130022	0.0357997
Brain_Cerebellum_125_110	PREB	-0.00356	0.00480171	0.0707291
Brain_Cerebellum_125_110	SNX17	-0.003674	0.00888567	0.0975856
Brain_Cerebellum_125_110	IFT172	0.005041	0.000549362	0.0224162
Brain_Cerebellum_125_110	RASGRP3	-0.007	0.0041614	0.0647698
Brain_Cerebellum_125_110	VIT	-0.012966	0.00312953	0.0560114
Brain_Cerebellum_125_110	SRSF7	0.005168	0.00189197	0.042509
Brain_Cerebellum_125_110	CAMKMT	0.00405	0.00823415	0.093178
Brain_Cerebellum_125_110	SIX3	0.00464	0.00620779	0.0801044
Brain_Cerebellum_125_110	STON1	-0.011082	0.00280241	0.0524496
Brain_Cerebellum_125_110	REL	0.003991	0.00247545	0.0492292
Brain_Cerebellum_125_110	CCT4	-0.004589	0.00451261	0.0679398
Brain_Cerebellum_125_110	SERTAD2	0.006023	0.00339501	0.0580806
Brain_Cerebellum_125_110	ANXA4	-0.004694	0.0037954	0.0620518
Brain_Cerebellum_125_110	ANKRD53	0.004847	0.00276511	0.0521828
Brain_Cerebellum_125_110	AUP1	0.003718	0.00382392	0.0620791
Brain_Cerebellum_125_110	DOK1	-0.004877	0.00389857	0.0626944
Brain_Cerebellum_125_110	HK2	-0.007758	0.000478792	0.0214265
Brain_Cerebellum_125_110	VAMP8	-0.008521	0.00916995	0.0992902
Brain_Cerebellum_125_110	REEP1	-0.005433	0.00328167	0.0569456
Brain_Cerebellum_125_110	CD8A	0.005738	0.00388241	0.062648
Brain_Cerebellum_125_110	MAL	-0.018037	0.00093609	0.0304473
Brain_Cerebellum_125_110	ADRA2B	-0.005342	0.00187704	0.0424451
Brain_Cerebellum_125_110	KANSL3	0.002768	0.00731244	0.0879657
Brain_Cerebellum_125_110	FER1L5	0.00259	0.00730503	0.0879657
Brain_Cerebellum_125_110	KIAA1211L	0.013347	0.00225106	0.0470386
Brain_Cerebellum_125_110	IL1R1	-0.012635	4.39537e-06	0.00246091
Brain_Cerebellum_125_110	SLC9A2	-0.004133	0.00286837	0.0531933
Brain_Cerebellum_125_110	C2orf40	-0.022751	3.70968e-05	0.00639176
Brain_Cerebellum_125_110	LIMS1	-0.003915	0.00898967	0.0979939
Brain_Cerebellum_125_110	SEPT10	-0.005567	0.00435431	0.0665151
Brain_Cerebellum_125_110	SOWAHC	-0.003145	0.00108429	0.0326976
Brain_Cerebellum_125_110	PSD4	0.002011	0.000408477	0.0201645
Brain_Cerebellum_125_110	SLC35F5	-0.004455	0.00367656	0.0610907
Brain_Cerebellum_125_110	C1QL2	0.008805	0.000824263	0.0287657
Brain_Cerebellum_125_110	PTPN18	0.005031	0.00268975	0.0513916
Brain_Cerebellum_125_110	MGAT5	-0.004291	0.000251053	0.016244
Brain_Cerebellum_125_110	R3HDM1	0.005703	0.002342	0.0478894
Brain_Cerebellum_125_110	NXPH2	-0.005291	0.000598356	0.0236174
Brain_Cerebellum_125_110	ACVR2A	0.00475	0.00238628	0.0484429
Brain_Cerebellum_125_110	RND3	-0.010455	0.00139625	0.0368208
Brain_Cerebellum_125_110	RPRM	0.006692	0.00910297	0.0987536
Brain_Cerebellum_125_110	ERMN	-0.026993	0.000111037	0.0112384
Brain_Cerebellum_125_110	ACVR1C	0.002764	0.00647441	0.0821406
Brain_Cerebellum_125_110	RBMS1	-0.00699	0.00144744	0.0371303
Brain_Cerebellum_125_110	CSRNP3	0.004238	0.00717479	0.087191
Brain_Cerebellum_125_110	SCN1A	0.007858	0.008675	0.0960666
Brain_Cerebellum_125_110	B3GALT1	0.006912	0.000689516	0.0257036
Brain_Cerebellum_125_110	LRP2	-0.006002	0.00736699	0.088403
Brain_Cerebellum_125_110	UBR3	-0.003625	0.00142119	0.0371043
Brain_Cerebellum_125_110	SP5	-0.008017	0.000315965	0.017985
Brain_Cerebellum_125_110	DYNC1I2	-0.00423	0.00688128	0.0850516
Brain_Cerebellum_125_110	RAPGEF4	0.006083	0.000394423	0.0196853
Brain_Cerebellum_125_110	WIPF1	-0.008903	1.77908e-06	0.00142406
Brain_Cerebellum_125_110	KIAA1715	0.003301	0.00519173	0.0737714
Brain_Cerebellum_125_110	CWC22	0.003829	0.00422689	0.0653959
Brain_Cerebellum_125_110	UBE2E3	-0.003861	0.00735739	0.0883912
Brain_Cerebellum_125_110	ZNF804A	0.009336	0.000564271	0.0227188
Brain_Cerebellum_125_110	TFPI	-0.005147	0.000614352	0.0238846
Brain_Cerebellum_125_110	COL3A1	-0.013963	0.0078555	0.0918181
Brain_Cerebellum_125_110	NABP1	-0.00256	2.82887e-05	0.00578321
Brain_Cerebellum_125_110	SDPR	0.012339	0.00131637	0.0360225
Brain_Cerebellum_125_110	TMEFF2	-0.004214	0.00314731	0.0560428
Brain_Cerebellum_125_110	PGAP1	-0.005623	0.0040849	0.0641858
Brain_Cerebellum_125_110	PLCL1	-0.007238	0.000820444	0.0287505
Brain_Cerebellum_125_110	C2orf69	0.004642	0.00241389	0.0486332
Brain_Cerebellum_125_110	AOX1	-0.007404	0.00801583	0.0925416
Brain_Cerebellum_125_110	GPR1	-0.00302	0.00550829	0.0752204
Brain_Cerebellum_125_110	CCNYL1	0.003906	0.00459768	0.0688398
Brain_Cerebellum_125_110	FZD5	-0.003024	0.00119818	0.0343472
Brain_Cerebellum_125_110	SPAG16	-0.003277	0.00648415	0.0822067
Brain_Cerebellum_125_110	MARCH4	-0.005373	0.00206618	0.0446569
Brain_Cerebellum_125_110	RPL37A	-0.006348	0.00141066	0.0370817
Brain_Cerebellum_125_110	TMBIM1	-0.006169	0.0045214	0.0679786
Brain_Cerebellum_125_110	STK36	0.004919	0.00497578	0.0721747
Brain_Cerebellum_125_110	CYP27A1	-0.007683	0.000946405	0.0306449
Brain_Cerebellum_125_110	SLC23A3	-0.004048	0.00608586	0.0793791
Brain_Cerebellum_125_110	ASIC4	0.015921	0.000366714	0.0188647
Brain_Cerebellum_125_110	EPHA4	0.005547	0.00144382	0.0371303
Brain_Cerebellum_125_110	SGPP2	0.005427	0.0035145	0.0592475
Brain_Cerebellum_125_110	SCG2	0.014747	0.00753026	0.0896467
Brain_Cerebellum_125_110	DOCK10	-0.006905	0.00574311	0.0769585
Brain_Cerebellum_125_110	COL4A3	0.002937	0.00666425	0.083209
Brain_Cerebellum_125_110	TRIP12	-0.0027	0.00118673	0.0343472
Brain_Cerebellum_125_110	C2orf72	0.011176	3.21547e-05	0.00591072
Brain_Cerebellum_125_110	ECEL1	-0.005397	0.000140784	0.0125676
Brain_Cerebellum_125_110	COL6A3	-0.006737	0.00538251	0.0745256
Brain_Cerebellum_125_110	TRAF3IP1	0.003651	0.00331725	0.0572367
Brain_Cerebellum_125_110	SEPT2	-0.006139	4.16665e-06	0.00243507
Brain_Cerebellum_125_110	FARP2	-0.004348	0.0086004	0.0957673
Brain_Cerebellum_125_110	BOK	-0.009557	0.000328574	0.0183163
Brain_Cerebellum_125_110	LMCD1	-0.011823	0.00292149	0.0537841
Brain_Cerebellum_125_110	CAMK1	0.005332	0.000123197	0.0119998
Brain_Cerebellum_125_110	RPUSD3	0.005333	0.00319428	0.0563917
Brain_Cerebellum_125_110	IL17RE	0.006796	0.0011119	0.033311
Brain_Cerebellum_125_110	IL17RC	0.013921	0.00038947	0.0195831
Brain_Cerebellum_125_110	EMC3	-0.002932	0.00890755	0.0976274
Brain_Cerebellum_125_110	HDAC11	-0.005085	0.00491273	0.0717774
Brain_Cerebellum_125_110	FBLN2	-0.011804	0.000542244	0.0222253
Brain_Cerebellum_125_110	RPL15	-0.004491	0.00142692	0.0371303
Brain_Cerebellum_125_110	GPD1L	0.006006	0.000235583	0.0155745
Brain_Cerebellum_125_110	SUSD5	0.005003	0.00641565	0.0817117
Brain_Cerebellum_125_110	CLASP2	-0.00342	0.00100286	0.0317706
Brain_Cerebellum_125_110	VILL	0.009644	4.25457e-05	0.00686386
Brain_Cerebellum_125_110	TTC21A	0.00545	0.0013233	0.0361057
Brain_Cerebellum_125_110	RPSA	-0.007501	0.00078479	0.0280989
Brain_Cerebellum_125_110	MOBP	-0.02688	0.00378669	0.0620449
Brain_Cerebellum_125_110	TRAK1	0.003118	0.00185885	0.0424451
Brain_Cerebellum_125_110	CCK	0.010514	0.00814104	0.0930544
Brain_Cerebellum_125_110	ZDHHC3	-0.004549	5.76357e-05	0.00773471
Brain_Cerebellum_125_110	NBEAL2	0.006308	0.00889124	0.0975856
Brain_Cerebellum_125_110	NCKIPSD	0.004583	0.00113459	0.0336304
Brain_Cerebellum_125_110	NDUFAF3	0.005962	0.000762075	0.0275866
Brain_Cerebellum_125_110	QARS	-0.003238	0.00901807	0.0981853
Brain_Cerebellum_125_110	SEMA3B	-0.015324	0.000242813	0.0157912
Brain_Cerebellum_125_110	MANF	-0.010711	0.00131785	0.0360225
Brain_Cerebellum_125_110	GRM2	-0.009391	0.00157733	0.0389011
Brain_Cerebellum_125_110	PARP3	0.006231	0.00030995	0.0179339
Brain_Cerebellum_125_110	PCBP4	-0.00677	0.0018736	0.0424451
Brain_Cerebellum_125_110	DUSP7	0.005317	0.00887693	0.0975856
Brain_Cerebellum_125_110	SEMA3G	0.018369	0.00260907	0.0506476
Brain_Cerebellum_125_110	ARHGEF3	0.006765	0.000314706	0.017985
Brain_Cerebellum_125_110	FRMD4B	-0.005545	0.00718028	0.087191
Brain_Cerebellum_125_110	MITF	-0.002414	0.00443825	0.0673432
Brain_Cerebellum_125_110	GXYLT2	-0.002583	5.68192e-05	0.00768204
Brain_Cerebellum_125_110	NSUN3	0.00345	0.00378801	0.0620449
Brain_Cerebellum_125_110	EPHA6	0.008266	3.7025e-05	0.00639176
Brain_Cerebellum_125_110	MINA	0.004024	0.00918532	0.0992902
Brain_Cerebellum_125_110	CLDND1	-0.009304	0.00126406	0.0353789
Brain_Cerebellum_125_110	CPOX	-0.005551	0.000841208	0.0289919
Brain_Cerebellum_125_110	RPL24	-0.005232	0.000530683	0.0221412
Brain_Cerebellum_125_110	TAGLN3	0.005505	2.4099e-05	0.00545752
Brain_Cerebellum_125_110	CCDC80	-0.009804	0.000353903	0.0187383
Brain_Cerebellum_125_110	BOC	-0.013897	0.000207994	0.0148355
Brain_Cerebellum_125_110	GRAMD1C	0.007581	0.00155812	0.0386692
Brain_Cerebellum_125_110	QTRTD1	0.003788	0.00221325	0.0465708
Brain_Cerebellum_125_110	MAATS1	0.006287	0.00166807	0.0402723
Brain_Cerebellum_125_110	FSTL1	-0.009679	0.000267618	0.0169809
Brain_Cerebellum_125_110	DIRC2	-0.004054	0.00798952	0.0924896
Brain_Cerebellum_125_110	ADCY5	-0.007184	0.000455698	0.0210073
Brain_Cerebellum_125_110	ITGB5	-0.005492	0.00754172	0.0896674
Brain_Cerebellum_125_110	OSBPL11	0.004928	0.00105633	0.032391
Brain_Cerebellum_125_110	KLF15	0.008086	0.00049494	0.0215787
Brain_Cerebellum_125_110	SEC61A1	-0.004902	0.000455657	0.0210073
Brain_Cerebellum_125_110	TRH	-0.00754	0.00123625	0.0348866
Brain_Cerebellum_125_110	ATP2C1	-0.004814	0.000465087	0.0212777
Brain_Cerebellum_125_110	TF	-0.025827	0.000450497	0.0210073
Brain_Cerebellum_125_110	AMOTL2	-0.005176	0.00889835	0.0975856
Brain_Cerebellum_125_110	CEP63	0.002788	0.00374104	0.0615589
Brain_Cerebellum_125_110	PPP2R3A	-0.003466	0.000674459	0.0252985
Brain_Cerebellum_125_110	MRAS	0.003917	0.000915655	0.0300524
Brain_Cerebellum_125_110	CLSTN2	-0.007168	0.00167851	0.0403485
Brain_Cerebellum_125_110	TFDP2	-0.004275	0.00109501	0.0329541
Brain_Cerebellum_125_110	SLC9A9	-0.005631	0.000752018	0.0273032
Brain_Cerebellum_125_110	ZIC4	-0.00603	0.00538089	0.0745256
Brain_Cerebellum_125_110	AGTR1	-0.005169	0.000209855	0.0149096
Brain_Cerebellum_125_110	WWTR1	-0.005141	0.00279542	0.0523729
Brain_Cerebellum_125_110	RNF13	-0.00446	0.000874562	0.0295605
Brain_Cerebellum_125_110	TSC22D2	0.00283	0.00326807	0.0568498
Brain_Cerebellum_125_110	SSR3	-0.004426	0.00231626	0.0477403
Brain_Cerebellum_125_110	BCHE	-0.006927	0.00170756	0.040492
Brain_Cerebellum_125_110	CLDN11	-0.027263	2.2358e-07	0.000578656
Brain_Cerebellum_125_110	EIF5A2	-0.003405	0.00869105	0.0961269
Brain_Cerebellum_125_110	PLD1	-0.007329	0.000186734	0.0143995
Brain_Cerebellum_125_110	NCEH1	0.006369	0.000480166	0.0214265
Brain_Cerebellum_125_110	MCCC1	0.003724	0.0050817	0.0730097
Brain_Cerebellum_125_110	MCF2L2	0.00521	0.000510501	0.0217617
Brain_Cerebellum_125_110	RPL39L	-0.008888	0.00142038	0.0371043
Brain_Cerebellum_125_110	MASP1	-0.004022	0.00655354	0.0824708
Brain_Cerebellum_125_110	IL1RAP	-0.002145	0.0058425	0.0775447
Brain_Cerebellum_125_110	CCDC50	-0.002778	0.00849939	0.0950678
Brain_Cerebellum_125_110	TMEM44	0.00516	0.00114572	0.0337513
Brain_Cerebellum_125_110	WDR53	0.004749	0.00493468	0.0718662
Brain_Cerebellum_125_110	PDE6B	-0.011805	0.0012427	0.035014
Brain_Cerebellum_125_110	CPLX1	0.005107	0.00386516	0.0625224
Brain_Cerebellum_125_110	GAK	0.005231	0.000597359	0.0236174
Brain_Cerebellum_125_110	FGFR3	0.013475	8.15946e-05	0.00978973
Brain_Cerebellum_125_110	NELFA	0.004146	0.00177167	0.0413094
Brain_Cerebellum_125_110	TNIP2	-0.005932	0.00318974	0.0563791
Brain_Cerebellum_125_110	RGS12	0.006665	0.00802353	0.0925416
Brain_Cerebellum_125_110	S100P	-0.006035	0.000193598	0.0143995
Brain_Cerebellum_125_110	QDPR	-0.014168	0.00309269	0.0556144
Brain_Cerebellum_125_110	SEPSECS	-0.004272	0.00052206	0.0220522
Brain_Cerebellum_125_110	RBPJ	-0.003564	0.000131473	0.0122149
Brain_Cerebellum_125_110	TBC1D1	0.007927	0.000101688	0.0107736
Brain_Cerebellum_125_110	GABRG1	0.008474	0.00551023	0.0752204
Brain_Cerebellum_125_110	LNX1	0.004709	0.00296903	0.0541619
Brain_Cerebellum_125_110	KDR	-0.011834	0.000538701	0.0222253
Brain_Cerebellum_125_110	TMEM165	-0.006255	0.00191941	0.0427723
Brain_Cerebellum_125_110	NAAA	0.004904	0.00248362	0.0492833
Brain_Cerebellum_125_110	FRAS1	-0.004398	0.000495488	0.0215787
Brain_Cerebellum_125_110	ANTXR2	-0.002764	0.00235323	0.0479567
Brain_Cerebellum_125_110	FGF5	0.007151	0.00382995	0.0621193
Brain_Cerebellum_125_110	SEC31A	0.003726	0.00426576	0.0657885
Brain_Cerebellum_125_110	HPSE	-0.003793	0.00118762	0.0343472
Brain_Cerebellum_125_110	PTPN13	-0.007504	0.000151457	0.0128697
Brain_Cerebellum_125_110	SPP1	-0.033923	3.07005e-05	0.00578321
Brain_Cerebellum_125_110	ABCG2	0.012805	0.00878336	0.0968536
Brain_Cerebellum_125_110	UNC5C	-0.010284	0.000197784	0.0143995
Brain_Cerebellum_125_110	CXXC4	0.008782	0.0053866	0.0745256
Brain_Cerebellum_125_110	CYP2U1	0.005175	5.27522e-05	0.00742699
Brain_Cerebellum_125_110	OSTC	-0.005033	0.000173411	0.0139737
Brain_Cerebellum_125_110	ETNPPL	0.022391	1.17851e-06	0.0014234
Brain_Cerebellum_125_110	CCDC109B	-0.004218	0.00188224	0.0424451
Brain_Cerebellum_125_110	UGT8	-0.01354	0.00380182	0.0620518
Brain_Cerebellum_125_110	PDE5A	-0.005345	0.00816803	0.0931097
Brain_Cerebellum_125_110	SPATA5	0.002544	0.00830569	0.0937592
Brain_Cerebellum_125_110	PLK4	-0.002478	0.00115514	0.0338684
Brain_Cerebellum_125_110	GAB1	-0.004495	0.00226931	0.0472021
Brain_Cerebellum_125_110	HHIP	-0.006981	0.000193785	0.0143995
Brain_Cerebellum_125_110	SLC10A7	0.003017	0.00151271	0.0382227
Brain_Cerebellum_125_110	EDNRA	-0.007264	0.000373459	0.0190591
Brain_Cerebellum_125_110	NR3C2	0.010668	6.73212e-08	0.000262701
Brain_Cerebellum_125_110	RPS3A	-0.009661	0.000226791	0.0154386
Brain_Cerebellum_125_110	MND1	-0.003854	0.000435569	0.0207571
Brain_Cerebellum_125_110	TMEM144	-0.01414	0.000390214	0.0195831
Brain_Cerebellum_125_110	FNIP2	0.003906	0.0037283	0.0615169
Brain_Cerebellum_125_110	SPOCK3	-0.010649	0.00127553	0.0355519
Brain_Cerebellum_125_110	WWC2	-0.006559	3.39044e-05	0.0061283
Brain_Cerebellum_125_110	ENPP6	-0.012516	0.000616261	0.0239075
Brain_Cerebellum_125_110	SLC25A4	0.003517	0.00558796	0.0760038
Brain_Cerebellum_125_110	FAM149A	0.004276	0.00927617	0.0998552
Brain_Cerebellum_125_110	CYP4V2	0.009398	0.00542492	0.0747587
Brain_Cerebellum_125_110	PLEKHG4B	-0.002614	0.00404912	0.063845
Brain_Cerebellum_125_110	LRRC14B	0.006225	0.000826951	0.0287657
Brain_Cerebellum_125_110	TRIO	0.003139	0.0072488	0.0875188
Brain_Cerebellum_125_110	FAM134B	-0.007731	0.000989349	0.0315564
Brain_Cerebellum_125_110	DROSHA	0.003804	0.00177077	0.0413094
Brain_Cerebellum_125_110	PDZD2	0.005425	0.00296299	0.0541619
Brain_Cerebellum_125_110	TARS	-0.006227	0.00137291	0.0363741
Brain_Cerebellum_125_110	C1QTNF3	-0.01115	0.00488238	0.0716019
Brain_Cerebellum_125_110	BRIX1	0.004447	0.000587704	0.0233496
Brain_Cerebellum_125_110	GDNF	0.014863	0.0015192	0.0382404
Brain_Cerebellum_125_110	EGFLAM	-0.004432	0.00107408	0.0325947
Brain_Cerebellum_125_110	NDUFS4	-0.004819	0.00166499	0.0402723
Brain_Cerebellum_125_110	PIK3R1	0.005939	0.000384652	0.0194657
Brain_Cerebellum_125_110	TAF9	0.003575	0.00044118	0.0208691
Brain_Cerebellum_125_110	HOMER1	0.004529	0.00264116	0.0510671
Brain_Cerebellum_125_110	SERINC5	-0.003453	0.00641804	0.0817117
Brain_Cerebellum_125_110	RPS23	-0.005646	0.00466589	0.0694593
Brain_Cerebellum_125_110	EDIL3	-0.013479	0.000197907	0.0143995
Brain_Cerebellum_125_110	MEF2C	0.009762	1.88649e-06	0.00142406
Brain_Cerebellum_125_110	KIAA0825	0.003307	0.00314127	0.0560428
Brain_Cerebellum_125_110	SPATA9	0.005413	0.000490351	0.0215787
Brain_Cerebellum_125_110	PCSK1	0.007735	0.00159994	0.03933
Brain_Cerebellum_125_110	CDO1	0.004111	0.00128125	0.0355555
Brain_Cerebellum_125_110	ATG12	-0.002995	0.00698602	0.0857357
Brain_Cerebellum_125_110	PHAX	0.003782	0.00437702	0.0666561
Brain_Cerebellum_125_110	SPOCK1	0.007586	0.00465083	0.069404
Brain_Cerebellum_125_110	CTNNA1	-0.005389	0.00272374	0.0516456
Brain_Cerebellum_125_110	SIL1	-0.004997	0.000507493	0.0217358
Brain_Cerebellum_125_110	CD14	-0.007516	0.0059835	0.0783826
Brain_Cerebellum_125_110	FCHSD1	-0.008876	0.000447917	0.0210042
Brain_Cerebellum_125_110	LARS	0.005195	1.61135e-05	0.00463377
Brain_Cerebellum_125_110	SH3TC2	-0.00507	0.00221292	0.0465708
Brain_Cerebellum_125_110	CSF1R	-0.012456	0.00614077	0.0796936
Brain_Cerebellum_125_110	RPS14	-0.005381	0.00156989	0.0388017
Brain_Cerebellum_125_110	GALNT10	-0.005333	0.000127916	0.0121411
Brain_Cerebellum_125_110	FNDC9	0.026128	3.12064e-08	0.000262701
Brain_Cerebellum_125_110	PWWP2A	0.002736	0.00228814	0.047472
Brain_Cerebellum_125_110	TENM2	0.0071	0.000198701	0.0143995
Brain_Cerebellum_125_110	CPEB4	0.007533	0.000153747	0.0129321
Brain_Cerebellum_125_110	SNCB	0.007142	0.0008163	0.0287505
Brain_Cerebellum_125_110	TSPAN17	-0.005063	0.00806604	0.0925666
Brain_Cerebellum_125_110	UNC5A	0.009259	0.000553888	0.0225501
Brain_Cerebellum_125_110	TMED9	-0.004355	0.000830406	0.0287657
Brain_Cerebellum_125_110	ADAMTS2	-0.009296	6.99326e-05	0.00864175
Brain_Cerebellum_125_110	RUFY1	0.003371	0.00382282	0.0620791
Brain_Cerebellum_125_110	MGAT4B	-0.003698	0.00737838	0.0884673
Brain_Cerebellum_125_110	CNOT6	0.003376	0.000606983	0.0238492
Brain_Cerebellum_125_110	GNB2L1	-0.004609	0.000117611	0.0117722
Brain_Cerebellum_125_110	DUSP22	-0.004056	0.00379921	0.0620518
Brain_Cerebellum_125_110	EXOC2	0.003777	0.00303173	0.054871
Brain_Cerebellum_125_110	FAM50B	0.006169	0.00135507	0.0362675
Brain_Cerebellum_125_110	CDYL	-0.004573	0.000645918	0.024688
Brain_Cerebellum_125_110	LY86	-0.006911	0.00670117	0.0835548
Brain_Cerebellum_125_110	NEDD9	0.00786	0.000607857	0.0238492
Brain_Cerebellum_125_110	TMEM170B	0.003337	0.00525939	0.074254
Brain_Cerebellum_125_110	HIST1H2BK	-0.01174	0.00187455	0.0424451
Brain_Cerebellum_125_110	ZNF184	0.007907	6.03383e-05	0.00792137
Brain_Cerebellum_125_110	ZSCAN31	0.016174	0.00076503	0.0276096
Brain_Cerebellum_125_110	ZSCAN12	0.003753	0.00166027	0.0402152
Brain_Cerebellum_125_110	MOG	-0.029768	0.000122528	0.0119991
Brain_Cerebellum_125_110	ZFP57	-0.007825	0.00119507	0.0343472
Brain_Cerebellum_125_110	TRIM26	0.004507	0.00484089	0.071187
Brain_Cerebellum_125_110	MDC1	0.006022	2.87556e-05	0.00578321
Brain_Cerebellum_125_110	DDR1	-0.005778	0.000264704	0.0168861
Brain_Cerebellum_125_110	LY6G5C	0.010165	0.00622824	0.0802702
Brain_Cerebellum_125_110	CLIC1	-0.013446	0.00185033	0.0424451
Brain_Cerebellum_125_110	C6orf48	-0.003986	0.00539179	0.0745256
Brain_Cerebellum_125_110	DXO	0.003804	0.00571119	0.0768975
Brain_Cerebellum_125_110	COL11A2	-0.009831	0.00801424	0.0925416
Brain_Cerebellum_125_110	RXRB	-0.004352	0.000257075	0.0165157
Brain_Cerebellum_125_110	SLC39A7	-0.005417	0.000868849	0.0294223
Brain_Cerebellum_125_110	SPDEF	-0.006884	0.00479689	0.0707291
Brain_Cerebellum_125_110	ZNF76	0.003064	0.00561977	0.0763218
Brain_Cerebellum_125_110	RPL10A	-0.005843	0.0019635	0.0431708
Brain_Cerebellum_125_110	SLC26A8	0.008314	0.0082518	0.0932767
Brain_Cerebellum_125_110	BRPF3	0.005628	0.000528534	0.0221142
Brain_Cerebellum_125_110	CCDC167	-0.006107	0.00929542	0.0999437
Brain_Cerebellum_125_110	LRFN2	0.010078	0.000361834	0.0188647
Brain_Cerebellum_125_110	TRERF1	0.004794	0.00504942	0.0727768
Brain_Cerebellum_125_110	PTK7	-0.012716	1.67093e-05	0.00464027
Brain_Cerebellum_125_110	CDC5L	0.003197	0.00120783	0.0345207
Brain_Cerebellum_125_110	CLIC5	0.002314	0.0026587	0.0512242
Brain_Cerebellum_125_110	PLA2G7	0.007073	0.00601191	0.0786978
Brain_Cerebellum_125_110	LRRC1	-0.004856	0.000420899	0.0204985
Brain_Cerebellum_125_110	PRIM2	0.004242	0.000609366	0.0238492
Brain_Cerebellum_125_110	PHF3	0.004462	0.00206806	0.0446569
Brain_Cerebellum_125_110	FAM135A	0.003242	0.0062295	0.0802702
Brain_Cerebellum_125_110	EEF1A1	-0.010018	1.60624e-05	0.00463377
Brain_Cerebellum_125_110	SNAP91	0.003713	0.00053726	0.0222227
Brain_Cerebellum_125_110	SNX14	-0.003452	0.00165268	0.0402152
Brain_Cerebellum_125_110	CNR1	-0.011016	0.00104926	0.0323363
Brain_Cerebellum_125_110	POU3F2	0.006728	0.00614791	0.0796936
Brain_Cerebellum_125_110	USP45	-0.005547	0.00185732	0.0424451
Brain_Cerebellum_125_110	AK9	0.003201	0.00804851	0.0925666
Brain_Cerebellum_125_110	AMD1	0.004595	0.00286857	0.0531933
Brain_Cerebellum_125_110	FAM229B	-0.003757	0.0062733	0.0806625
Brain_Cerebellum_125_110	HS3ST5	-0.003484	0.00415907	0.0647698
Brain_Cerebellum_125_110	TSPYL4	0.006593	0.00222859	0.0467849
Brain_Cerebellum_125_110	TSPYL1	0.004914	0.00812222	0.0928979
Brain_Cerebellum_125_110	FAM162B	0.007396	0.000463553	0.0212612
Brain_Cerebellum_125_110	VGLL2	-0.003912	0.00194833	0.0429414
Brain_Cerebellum_125_110	TBC1D32	-0.004671	0.00424608	0.0656367
Brain_Cerebellum_125_110	GJA1	0.010771	0.00773935	0.0909888
Brain_Cerebellum_125_110	ENPP3	0.00413	0.0085061	0.0950678
Brain_Cerebellum_125_110	SLC18B1	0.005723	0.00189934	0.0425345
Brain_Cerebellum_125_110	RPS12	-0.006015	0.000882776	0.0295624
Brain_Cerebellum_125_110	FUCA2	-0.008202	1.27363e-06	0.00142406
Brain_Cerebellum_125_110	PHACTR2	-0.00432	0.000347994	0.0187383
Brain_Cerebellum_125_110	PLAGL1	-0.015534	0.000322994	0.0182295
Brain_Cerebellum_125_110	RAB32	-0.006398	0.00651036	0.0823024
Brain_Cerebellum_125_110	SASH1	0.005025	0.00834067	0.0939726
Brain_Cerebellum_125_110	SNX9	-0.003564	0.00323748	0.05667
Brain_Cerebellum_125_110	SYNJ2	-0.011996	0.00161054	0.0395369
Brain_Cerebellum_125_110	PRR18	-0.013492	0.00137329	0.0363741
Brain_Cerebellum_125_110	THBS2	-0.011661	0.000193557	0.0143995
Brain_Cerebellum_125_110	FAM120B	0.003407	0.00811944	0.0928979
Brain_Cerebellum_125_110	FAM20C	-0.005092	0.00331168	0.0572246
Brain_Cerebellum_125_110	GPR146	0.011742	0.000427977	0.0207245
Brain_Cerebellum_125_110	ELFN1	0.002813	0.00575989	0.0770125
Brain_Cerebellum_125_110	MAD1L1	0.004162	0.00819979	0.0931097
Brain_Cerebellum_125_110	CARD11	-0.005321	0.00270941	0.0515072
Brain_Cerebellum_125_110	ACTB	0.004991	0.00372511	0.0615169
Brain_Cerebellum_125_110	NXPH1	-0.007693	0.00244453	0.0490449
Brain_Cerebellum_125_110	MEOX2	-0.004748	0.00147671	0.0376811
Brain_Cerebellum_125_110	BZW2	-0.004291	0.00719304	0.0872265
Brain_Cerebellum_125_110	ITGB8	0.005618	0.00528761	0.0743309
Brain_Cerebellum_125_110	SP4	0.004097	0.00927579	0.0998552
Brain_Cerebellum_125_110	FAM126A	-0.00648	0.000107676	0.011012
Brain_Cerebellum_125_110	GPNMB	0.007252	0.0039625	0.0634735
Brain_Cerebellum_125_110	TRA2A	0.004381	0.00520467	0.0738974
Brain_Cerebellum_125_110	FKBP14	-0.00573	0.0015924	0.0391977
Brain_Cerebellum_125_110	CRHR2	0.002983	0.005468	0.0750483
Brain_Cerebellum_125_110	ADCYAP1R1	0.007179	0.00015741	0.0130219
Brain_Cerebellum_125_110	CCDC129	0.006614	0.00408931	0.0641994
Brain_Cerebellum_125_110	PDE1C	-0.010323	3.2299e-05	0.00591072
Brain_Cerebellum_125_110	HERPUD2	0.003765	0.00582077	0.077387
Brain_Cerebellum_125_110	ANLN	-0.0175	0.00194182	0.0429414
Brain_Cerebellum_125_110	ZMIZ2	0.003146	0.00820231	0.0931097
Brain_Cerebellum_125_110	SEC61G	-0.005809	0.00606325	0.0791982
Brain_Cerebellum_125_110	SUMF2	-0.004248	0.0017051	0.040492
Brain_Cerebellum_125_110	GUSB	0.004634	3.60628e-05	0.00634321
Brain_Cerebellum_125_110	TPST1	-0.010371	0.000194964	0.0143995
Brain_Cerebellum_125_110	AUTS2	-0.003577	0.00590723	0.078003
Brain_Cerebellum_125_110	TYW1B	0.005437	0.000595005	0.023588
Brain_Cerebellum_125_110	BAZ1B	0.003215	0.00543864	0.0747587
Brain_Cerebellum_125_110	BCL7B	0.003248	0.00819407	0.0931097
Brain_Cerebellum_125_110	ABHD11	0.01167	1.52399e-06	0.00142406
Brain_Cerebellum_125_110	CLDN3	0.009685	0.00492516	0.0718662
Brain_Cerebellum_125_110	ELN	0.007529	0.00527946	0.0743245
Brain_Cerebellum_125_110	HIP1	-0.004543	0.00134266	0.0362392
Brain_Cerebellum_125_110	STYXL1	-0.006257	0.00883605	0.0972556
Brain_Cerebellum_125_110	SEMA3C	-0.006923	2.40214e-05	0.00545752
Brain_Cerebellum_125_110	GRM3	-0.010127	0.00179874	0.0417792
Brain_Cerebellum_125_110	KIAA1324L	-0.004173	9.02727e-05	0.0100955
Brain_Cerebellum_125_110	ADAM22	-0.003127	0.00854356	0.0953101
Brain_Cerebellum_125_110	STEAP1	0.003448	0.00342908	0.058333
Brain_Cerebellum_125_110	FZD1	0.008154	0.0015655	0.0387989
Brain_Cerebellum_125_110	PON3	0.00483	0.00421895	0.0653779
Brain_Cerebellum_125_110	BUD31	-0.005042	0.00144319	0.0371303
Brain_Cerebellum_125_110	AZGP1	0.017815	0.00445346	0.0674609
Brain_Cerebellum_125_110	ZSCAN21	0.006994	0.000738432	0.0270813
Brain_Cerebellum_125_110	COPS6	0.002631	0.00211037	0.045408
Brain_Cerebellum_125_110	MCM7	-0.004492	0.00862429	0.0959154
Brain_Cerebellum_125_110	TAF6	0.004297	0.00399132	0.063644
Brain_Cerebellum_125_110	SRRT	0.003977	0.00703487	0.0860572
Brain_Cerebellum_125_110	FIS1	-0.003936	0.00120804	0.0345207
Brain_Cerebellum_125_110	PMPCB	-0.003232	0.0022036	0.0464758
Brain_Cerebellum_125_110	PRKAR2B	0.006643	2.03884e-05	0.0052025
Brain_Cerebellum_125_110	GPR22	0.008101	0.00041297	0.0202758
Brain_Cerebellum_125_110	BCAP29	0.00291	0.00273504	0.0517231
Brain_Cerebellum_125_110	CBLL1	0.00389	0.00536019	0.0745256
Brain_Cerebellum_125_110	MDFIC	-0.005161	0.000195262	0.0143995
Brain_Cerebellum_125_110	TSPAN12	0.005628	0.00814742	0.0930687
Brain_Cerebellum_125_110	GPR37	-0.019864	0.000356831	0.0187383
Brain_Cerebellum_125_110	FLNC	-0.007708	0.000531624	0.0221412
Brain_Cerebellum_125_110	TSPAN33	-0.008828	0.000152018	0.0128697
Brain_Cerebellum_125_110	SMO	-0.00672	0.00450362	0.0679398
Brain_Cerebellum_125_110	UBE2H	-0.003733	4.70084e-05	0.0070971
Brain_Cerebellum_125_110	PTN	-0.013614	0.000860241	0.0293503
Brain_Cerebellum_125_110	CREB3L2	-0.005382	0.00127175	0.0355013
Brain_Cerebellum_125_110	KEL	-0.003729	0.00819303	0.0931097
Brain_Cerebellum_125_110	CUL1	0.002663	0.00501902	0.0725117
Brain_Cerebellum_125_110	PDIA4	-0.00756	0.0077359	0.0909888
Brain_Cerebellum_125_110	GIMAP5	0.008647	0.000517578	0.0219601
Brain_Cerebellum_125_110	KCNH2	0.003096	0.00651995	0.0823024
Brain_Cerebellum_125_110	ASIC3	0.003941	0.00815387	0.0930837
Brain_Cerebellum_125_110	SLC4A2	-0.006359	0.000310651	0.0179339
Brain_Cerebellum_125_110	SMARCD3	0.006026	0.00334603	0.0574734
Brain_Cerebellum_125_110	ACTR3B	0.003773	0.00549904	0.0752204
Brain_Cerebellum_125_110	RNF32	-0.003348	0.00655826	0.0824708
Brain_Cerebellum_125_110	VIPR2	0.007332	0.000194773	0.0143995
Brain_Cerebellum_125_110	FGF20	0.006566	0.00316032	0.0561467
Brain_Cerebellum_125_110	ATP6V1B2	0.002971	0.00867124	0.0960666
Brain_Cerebellum_125_110	NPM2	0.006946	0.00161761	0.0396567
Brain_Cerebellum_125_110	FGF17	0.007586	0.000355655	0.0187383
Brain_Cerebellum_125_110	DMTN	0.00475	0.000365173	0.0188647
Brain_Cerebellum_125_110	RHOBTB2	0.006375	0.000310826	0.0179339
Brain_Cerebellum_125_110	R3HCC1	-0.003392	0.00109892	0.0330169
Brain_Cerebellum_125_110	LOXL2	-0.004641	0.00351245	0.0592475
Brain_Cerebellum_125_110	STC1	-0.007791	0.0028409	0.0530058
Brain_Cerebellum_125_110	PNOC	-0.006659	0.00929313	0.0999437
Brain_Cerebellum_125_110	KIF13B	-0.007806	0.00104035	0.0322486
Brain_Cerebellum_125_110	LEPROTL1	0.003234	0.00538845	0.0745256
Brain_Cerebellum_125_110	NRG1	-0.005816	1.4917e-05	0.00458052
Brain_Cerebellum_125_110	MAK16	0.006001	0.00578518	0.0771798
Brain_Cerebellum_125_110	BAG4	0.004759	0.00782608	0.0915924
Brain_Cerebellum_125_110	GOLGA7	-0.003635	0.000429934	0.0207245
Brain_Cerebellum_125_110	IKBKB	0.005753	0.000277214	0.0170826
Brain_Cerebellum_125_110	OPRK1	0.013334	0.00369929	0.0612615
Brain_Cerebellum_125_110	RPS20	-0.00479	0.005106	0.0731785
Brain_Cerebellum_125_110	PLAG1	0.004162	0.00137109	0.0363741
Brain_Cerebellum_125_110	UBXN2B	0.002585	0.00682821	0.0846222
Brain_Cerebellum_125_110	TOX	0.004195	0.0083941	0.0943985
Brain_Cerebellum_125_110	GGH	-0.00661	0.000230084	0.0154386
Brain_Cerebellum_125_110	ARMC1	0.003764	0.00567259	0.0766229
Brain_Cerebellum_125_110	VCPIP1	0.003349	0.00292739	0.0537841
Brain_Cerebellum_125_110	ARFGEF1	-0.003058	0.000537165	0.0222227
Brain_Cerebellum_125_110	SULF1	-0.010285	0.00019389	0.0143995
Brain_Cerebellum_125_110	RPL7	-0.006486	0.00614057	0.0796936
Brain_Cerebellum_125_110	ZNF704	-0.00478	0.00258086	0.050331
Brain_Cerebellum_125_110	SLC10A5	-0.005322	0.00287449	0.0532297
Brain_Cerebellum_125_110	C8orf59	-0.004206	0.00893112	0.0977259
Brain_Cerebellum_125_110	CA2	-0.013069	0.00720658	0.0872927
Brain_Cerebellum_125_110	TMEM64	-0.003773	0.00850503	0.0950678
Brain_Cerebellum_125_110	PDP1	0.007697	3.98836e-05	0.00675301
Brain_Cerebellum_125_110	LAPTM4B	-0.011034	0.00272524	0.0516456
Brain_Cerebellum_125_110	RPL30	-0.004881	0.00461323	0.0690156
Brain_Cerebellum_125_110	HRSP12	0.005955	0.00324834	0.056745
Brain_Cerebellum_125_110	STK3	-0.002807	0.00135023	0.0362675
Brain_Cerebellum_125_110	RIMS2	0.004977	0.00319997	0.0563917
Brain_Cerebellum_125_110	RSPO2	0.006514	0.00176925	0.0413094
Brain_Cerebellum_125_110	EBAG9	0.003875	0.00043126	0.0207245
Brain_Cerebellum_125_110	SAMD12	0.003862	0.00628971	0.080816
Brain_Cerebellum_125_110	TNFRSF11B	-0.009024	0.00105835	0.032391
Brain_Cerebellum_125_110	ENPP2	-0.021035	0.000354396	0.0187383
Brain_Cerebellum_125_110	SNTB1	0.004062	0.00241423	0.0486332
Brain_Cerebellum_125_110	FAM84B	0.008584	0.0041058	0.064291
Brain_Cerebellum_125_110	EFR3A	0.005453	0.00228938	0.047472
Brain_Cerebellum_125_110	SLA	-0.007065	4.16498e-05	0.00686386
Brain_Cerebellum_125_110	NDRG1	-0.020029	0.000150846	0.0128697
Brain_Cerebellum_125_110	FAM135B	-0.004277	0.00597506	0.0783826
Brain_Cerebellum_125_110	CHRAC1	0.003845	0.00709891	0.086665
Brain_Cerebellum_125_110	RHPN1	0.00701	0.00100916	0.0317965
Brain_Cerebellum_125_110	FBXL6	-0.004477	0.00369136	0.0611861
Brain_Cerebellum_125_110	ZNF34	0.006102	0.000148763	0.0128697
Brain_Cerebellum_125_110	RPL8	-0.00478	0.00267486	0.0513352
Brain_Cerebellum_125_110	DOCK8	-0.002534	0.00632813	0.0810224
Brain_Cerebellum_125_110	KANK1	0.006552	0.0056376	0.0765067
Brain_Cerebellum_125_110	DMRT2	-0.004752	0.000487488	0.0215787
Brain_Cerebellum_125_110	SLC1A1	0.00701	0.0012987	0.0357997
Brain_Cerebellum_125_110	PLGRKT	-0.004205	0.00807908	0.0925666
Brain_Cerebellum_125_110	KIAA2026	0.003829	0.00108469	0.0326976
Brain_Cerebellum_125_110	CNTLN	0.003535	0.00517601	0.0737215
Brain_Cerebellum_125_110	RPS6	-0.005015	0.00119388	0.0343472
Brain_Cerebellum_125_110	IFNA8	0.004465	0.00356196	0.0597518
Brain_Cerebellum_125_110	IFNE	0.010512	0.00754281	0.0896674
Brain_Cerebellum_125_110	MTAP	0.004576	0.00614442	0.0796936
Brain_Cerebellum_125_110	ELAVL2	0.006791	0.00517255	0.0737215
Brain_Cerebellum_125_110	TOPORS	0.007091	0.000195646	0.0143995
Brain_Cerebellum_125_110	PRSS3	-0.00522	0.00433637	0.0663897
Brain_Cerebellum_125_110	ENHO	0.01452	0.000347391	0.0187383
Brain_Cerebellum_125_110	CNTFR	0.006948	0.00105842	0.032391
Brain_Cerebellum_125_110	SIGMAR1	0.004631	0.000348608	0.0187383
Brain_Cerebellum_125_110	RECK	-0.004582	8.12044e-06	0.00308893
Brain_Cerebellum_125_110	SHB	-0.010248	0.00245782	0.0490943
Brain_Cerebellum_125_110	CBWD7	0.002199	0.0050102	0.0724998
Brain_Cerebellum_125_110	CBWD3	0.005454	0.00119565	0.0343472
Brain_Cerebellum_125_110	PIP5K1B	0.005713	0.00682881	0.0846222
Brain_Cerebellum_125_110	TMEM2	0.009227	5.1418e-05	0.00733496
Brain_Cerebellum_125_110	RORB	0.004772	0.00061354	0.0238846
Brain_Cerebellum_125_110	CDK20	0.005091	0.00260041	0.0506033
Brain_Cerebellum_125_110	C9orf129	0.007051	0.00731712	0.0879657
Brain_Cerebellum_125_110	FAM120A	0.002724	0.00677587	0.0842543
Brain_Cerebellum_125_110	SLC35D2	-0.008328	0.000140354	0.0125676
Brain_Cerebellum_125_110	SLC44A1	-0.007184	0.000302971	0.0177062
Brain_Cerebellum_125_110	PTPN3	-0.012485	4.33296e-05	0.00686386
Brain_Cerebellum_125_110	LPAR1	-0.020713	0.00273013	0.0516842
Brain_Cerebellum_125_110	PTGR1	-0.005507	0.00246167	0.0490943
Brain_Cerebellum_125_110	POLE3	-0.003069	0.00480585	0.0707291
Brain_Cerebellum_125_110	RGS3	-0.007761	5.86292e-05	0.00781019
Brain_Cerebellum_125_110	TNC	-0.004131	0.00664528	0.083144
Brain_Cerebellum_125_110	RBM18	0.002356	0.0038941	0.0626944
Brain_Cerebellum_125_110	NEK6	-0.00822	0.00175585	0.0412591
Brain_Cerebellum_125_110	HSPA5	-0.01215	0.00279034	0.0523319
Brain_Cerebellum_125_110	MVB12B	-0.00536	0.00132628	0.0361327
Brain_Cerebellum_125_110	ZBTB43	0.004285	0.000619495	0.0239305
Brain_Cerebellum_125_110	STXBP1	0.005524	1.02018e-05	0.00330046
Brain_Cerebellum_125_110	URM1	-0.005468	4.80369e-05	0.00719243
Brain_Cerebellum_125_110	CERCAM	-0.024563	0.000376311	0.0191022
Brain_Cerebellum_125_110	WDR34	0.006533	0.000106065	0.011012
Brain_Cerebellum_125_110	PHYHD1	0.021253	1.85938e-06	0.00142406
Brain_Cerebellum_125_110	GPR107	-0.002803	0.00245638	0.0490943
Brain_Cerebellum_125_110	AIF1L	-0.013356	0.000841738	0.0289919
Brain_Cerebellum_125_110	FAM78A	0.004154	0.000882278	0.0295624
Brain_Cerebellum_125_110	RPL7A	-0.004544	0.000981539	0.0314682
Brain_Cerebellum_125_110	CACFD1	-0.004739	0.000240945	0.0157912
Brain_Cerebellum_125_110	VAV2	-0.004444	0.00238937	0.0484429
Brain_Cerebellum_125_110	RXRA	0.009422	5.32542e-05	0.00742699
Brain_Cerebellum_125_110	OLFM1	0.005695	0.000180816	0.0143995
Brain_Cerebellum_125_110	PHPT1	-0.005469	0.00665863	0.083209
Brain_Cerebellum_125_110	DPP7	0.004214	0.00105574	0.032391
Brain_Cerebellum_125_110	GRIN1	0.004663	0.000911886	0.029983
Brain_Cerebellum_125_110	RNF208	0.00514	0.0031146	0.0558685
Brain_Cerebellum_125_110	GDI2	-0.00526	2.61712e-05	0.00571258
Brain_Cerebellum_125_110	PRKCQ	-0.006291	0.000819244	0.0287505
Brain_Cerebellum_125_110	ITIH2	-0.00662	0.00698361	0.0857357
Brain_Cerebellum_125_110	USP6NL	-0.003806	0.00153044	0.038377
Brain_Cerebellum_125_110	CAMK1D	0.006035	0.000211816	0.0149318
Brain_Cerebellum_125_110	FAM107B	-0.007903	0.00465269	0.069404
Brain_Cerebellum_125_110	SLC39A12	0.0101	0.0077146	0.0909339
Brain_Cerebellum_125_110	PIP4K2A	-0.015244	0.000345095	0.0187383
Brain_Cerebellum_125_110	GAD2	-0.012511	0.00696248	0.0857357
Brain_Cerebellum_125_110	WAC	0.003684	0.000120753	0.0119038
Brain_Cerebellum_125_110	BAMBI	-0.007467	0.00534528	0.0745256
Brain_Cerebellum_125_110	SVIL	-0.006882	0.000316675	0.017985
Brain_Cerebellum_125_110	ZNF438	0.004915	2.72519e-05	0.00574097
Brain_Cerebellum_125_110	ZNF485	0.005058	0.00226202	0.0471437
Brain_Cerebellum_125_110	TMEM72	-0.006409	0.000685762	0.0256164
Brain_Cerebellum_125_110	OR13A1	-0.008032	0.00118296	0.0343472
Brain_Cerebellum_125_110	MARCH8	-0.005508	0.00758621	0.0899473
Brain_Cerebellum_125_110	GDF10	-0.022486	9.67114e-06	0.00324467
Brain_Cerebellum_125_110	FRMPD2	0.005517	0.00014713	0.0128433
Brain_Cerebellum_125_110	VSTM4	-0.005711	0.0025586	0.0501536
Brain_Cerebellum_125_110	C10orf128	-0.008044	0.000866877	0.0294223
Brain_Cerebellum_125_110	ASAH2B	0.004751	0.00233299	0.0478455
Brain_Cerebellum_125_110	ZWINT	-0.005993	0.00447076	0.06761
Brain_Cerebellum_125_110	BICC1	-0.003654	0.00588147	0.0777791
Brain_Cerebellum_125_110	CDK1	-0.003522	0.0042668	0.0657885
Brain_Cerebellum_125_110	ZNF365	0.009984	9.1353e-05	0.0101536
Brain_Cerebellum_125_110	JMJD1C	-0.004054	0.00333918	0.0574734
Brain_Cerebellum_125_110	LRRTM3	0.00701	0.00104131	0.0322486
Brain_Cerebellum_125_110	STOX1	0.007493	0.00415726	0.0647698
Brain_Cerebellum_125_110	CHST3	-0.006948	0.00289893	0.0534394
Brain_Cerebellum_125_110	ASCC1	-0.003712	0.00611505	0.0796936
Brain_Cerebellum_125_110	P4HA1	-0.009063	0.00289327	0.0534394
Brain_Cerebellum_125_110	ANXA7	0.003519	0.000258461	0.0165461
Brain_Cerebellum_125_110	CAMK2G	0.005183	0.0047983	0.0707291
Brain_Cerebellum_125_110	LDB3	-0.009835	0.00296947	0.0541619
Brain_Cerebellum_125_110	RNLS	0.003742	0.000911673	0.029983
Brain_Cerebellum_125_110	LIPA	-0.005741	0.00204403	0.0444558
Brain_Cerebellum_125_110	PCGF5	0.003072	0.00822833	0.0931704
Brain_Cerebellum_125_110	PPP1R3C	0.010928	0.00163392	0.0399334
Brain_Cerebellum_125_110	SLC35G1	-0.003985	0.000772184	0.0277573
Brain_Cerebellum_125_110	CCNJ	0.005005	0.00573605	0.0769209
Brain_Cerebellum_125_110	OPALIN	-0.029023	5.3794e-05	0.00743959
Brain_Cerebellum_125_110	HOGA1	0.007633	0.00795018	0.0922223
Brain_Cerebellum_125_110	HPSE2	0.009186	0.000143675	0.0126974
Brain_Cerebellum_125_110	NDUFB8	0.005391	0.00198447	0.043421
Brain_Cerebellum_125_110	PAX2	-0.00696	0.00151974	0.0382404
Brain_Cerebellum_125_110	SEMA4G	-0.006967	0.00111795	0.0333124
Brain_Cerebellum_125_110	SFXN3	-0.005431	0.00289901	0.0534394
Brain_Cerebellum_125_110	KAZALD1	-0.002489	0.00106345	0.0324352
Brain_Cerebellum_125_110	WBP1L	-0.003065	0.00877915	0.0968536
Brain_Cerebellum_125_110	GSTO2	0.011272	0.000348605	0.0187383
Brain_Cerebellum_125_110	DCLRE1A	0.003521	0.00777998	0.0913055
Brain_Cerebellum_125_110	ADRB1	0.004624	0.00768648	0.0907167
Brain_Cerebellum_125_110	EMX2	0.00614	0.000171494	0.0139633
Brain_Cerebellum_125_110	RGS10	-0.009623	0.00835834	0.0940547
Brain_Cerebellum_125_110	CPXM2	-0.010683	0.0014293	0.0371303
Brain_Cerebellum_125_110	ADAM12	-0.004627	0.00807712	0.0925666
Brain_Cerebellum_125_110	C10orf90	-0.005767	0.00200402	0.0437959
Brain_Cerebellum_125_110	JAKMIP3	0.009433	0.00429581	0.0661234
Brain_Cerebellum_125_110	PWWP2B	0.005772	0.00187415	0.0424451
Brain_Cerebellum_125_110	NKX6-2	-0.021902	0.00182729	0.0420648
Brain_Cerebellum_125_110	ADAM8	-0.007876	0.00180133	0.0417859
Brain_Cerebellum_125_110	RASSF7	-0.012077	0.000194674	0.0143995
Brain_Cerebellum_125_110	RPLP2	-0.004698	0.00292578	0.0537841
Brain_Cerebellum_125_110	CD151	-0.008341	0.00219378	0.0463765
Brain_Cerebellum_125_110	CDKN1C	-0.012658	0.00654715	0.0824708
Brain_Cerebellum_125_110	CARS	-0.007441	0.00028586	0.0172653
Brain_Cerebellum_125_110	CHRNA10	0.00632	0.00326703	0.0568498
Brain_Cerebellum_125_110	RHOG	-0.010184	0.000220714	0.0153206
Brain_Cerebellum_125_110	HBG1	-0.020846	8.52682e-05	0.00994337
Brain_Cerebellum_125_110	HBG2	-0.019584	0.000160056	0.0131806
Brain_Cerebellum_125_110	SMPD1	-0.004989	0.00157821	0.0389011
Brain_Cerebellum_125_110	HPX	-0.011557	8.50414e-05	0.00994337
Brain_Cerebellum_125_110	CYB5R2	-0.008803	0.00533785	0.0745256
Brain_Cerebellum_125_110	EIF3F	-0.003575	0.00206402	0.0446569
Brain_Cerebellum_125_110	TRIM66	0.007371	0.000987685	0.0315564
Brain_Cerebellum_125_110	RPL27A	-0.006805	1.91902e-05	0.00496669
Brain_Cerebellum_125_110	ST5	-0.003417	0.00740173	0.0886885
Brain_Cerebellum_125_110	TMEM41B	-0.005419	0.0038144	0.0620791
Brain_Cerebellum_125_110	SWAP70	-0.005777	0.00415279	0.0647698
Brain_Cerebellum_125_110	AMPD3	-0.008379	1.58322e-05	0.00463377
Brain_Cerebellum_125_110	RRAS2	-0.003355	0.00886355	0.097499
Brain_Cerebellum_125_110	RPS13	-0.004207	0.00321447	0.0564401
Brain_Cerebellum_125_110	SPTY2D1	0.004554	0.00570056	0.0768975
Brain_Cerebellum_125_110	NAV2	-0.004601	0.00746413	0.0893182
Brain_Cerebellum_125_110	SLC6A5	-0.011768	2.68523e-07	0.000608103
Brain_Cerebellum_125_110	SVIP	0.004614	0.00278024	0.0522352
Brain_Cerebellum_125_110	BBOX1	0.01334	0.000331122	0.0183454
Brain_Cerebellum_125_110	LGR4	-0.005391	0.000243183	0.0157912
Brain_Cerebellum_125_110	LIN7C	0.005148	0.00725096	0.0875188
Brain_Cerebellum_125_110	METTL15	0.004178	0.00123383	0.0348866
Brain_Cerebellum_125_110	RCN1	-0.005284	0.00687387	0.0850516
Brain_Cerebellum_125_110	EIF3M	-0.005877	3.34716e-07	0.000673784
Brain_Cerebellum_125_110	KIAA1549L	-0.00567	0.0042822	0.0659699
Brain_Cerebellum_125_110	CD59	-0.005824	0.00188314	0.0424451
Brain_Cerebellum_125_110	ABTB2	-0.01015	1.83034e-05	0.00480585
Brain_Cerebellum_125_110	CAT	-0.011079	0.000226359	0.0154386
Brain_Cerebellum_125_110	FJX1	-0.013488	0.00323199	0.0566287
Brain_Cerebellum_125_110	PRR5L	-0.004344	0.0030095	0.0546649
Brain_Cerebellum_125_110	PRDM11	0.00565	0.00134004	0.0362392
Brain_Cerebellum_125_110	MDK	-0.014029	0.00192268	0.0427927
Brain_Cerebellum_125_110	SPI1	-0.006459	0.00433767	0.0663897
Brain_Cerebellum_125_110	CELF1	-0.003925	0.00406227	0.063941
Brain_Cerebellum_125_110	FOLH1	-0.017509	5.01447e-05	0.00726552
Brain_Cerebellum_125_110	PATL1	0.003839	0.00145906	0.0372833
Brain_Cerebellum_125_110	SLC15A3	0.006984	0.00557781	0.0759227
Brain_Cerebellum_125_110	CYB561A3	-0.004845	0.000354805	0.0187383
Brain_Cerebellum_125_110	MYRF	-0.026272	0.000149587	0.0128697
Brain_Cerebellum_125_110	RAB3IL1	-0.007884	0.00396749	0.0634973
Brain_Cerebellum_125_110	POLR2G	-0.005226	3.09638e-05	0.00578321
Brain_Cerebellum_125_110	CHRM1	0.005479	0.00374768	0.0615708
Brain_Cerebellum_125_110	PLA2G16	-0.010122	0.00441733	0.067082
Brain_Cerebellum_125_110	MACROD1	0.008215	0.000127992	0.0121411
Brain_Cerebellum_125_110	SF1	0.003736	0.00515054	0.0735322
Brain_Cerebellum_125_110	VPS51	-0.004955	0.000300017	0.0176474
Brain_Cerebellum_125_110	CDC42EP2	-0.006685	0.00522607	0.0739692
Brain_Cerebellum_125_110	SLC25A45	0.006733	0.000743073	0.0271416
Brain_Cerebellum_125_110	SSSCA1	0.0041	0.00193892	0.0429414
Brain_Cerebellum_125_110	OVOL1	-0.005074	0.000522182	0.0220522
Brain_Cerebellum_125_110	RBM4B	0.004379	0.00237904	0.0483738
Brain_Cerebellum_125_110	KDM2A	0.002714	0.0029716	0.0541619
Brain_Cerebellum_125_110	ANKRD13D	0.003622	0.00182123	0.0420118
Brain_Cerebellum_125_110	CARNS1	-0.022463	0.00493235	0.0718662
Brain_Cerebellum_125_110	AIP	-0.002946	0.00731464	0.0879657
Brain_Cerebellum_125_110	LAMTOR1	-0.002588	0.00529248	0.0743309
Brain_Cerebellum_125_110	UCP2	-0.007263	0.00153795	0.038377
Brain_Cerebellum_125_110	PPME1	0.004732	7.86966e-06	0.00308893
Brain_Cerebellum_125_110	GDPD5	-0.00656	0.00920707	0.0994111
Brain_Cerebellum_125_110	CLNS1A	-0.003032	0.00167988	0.0403485
Brain_Cerebellum_125_110	PRCP	-0.004829	0.0067809	0.084259
Brain_Cerebellum_125_110	SYTL2	0.007493	0.00116698	0.0341002
Brain_Cerebellum_125_110	TMEM133	0.005365	0.0019351	0.0429414
Brain_Cerebellum_125_110	DCUN1D5	-0.007632	0.0011852	0.0343472
Brain_Cerebellum_125_110	DYNC2H1	0.004264	0.000663235	0.0250852
Brain_Cerebellum_125_110	CASP12	0.012398	0.00126541	0.0353789
Brain_Cerebellum_125_110	AASDHPPT	0.004582	0.0057909	0.0771993
Brain_Cerebellum_125_110	SLN	-0.015989	0.00906504	0.09846
Brain_Cerebellum_125_110	COLCA2	0.008866	0.00165466	0.0402152
Brain_Cerebellum_125_110	LAYN	-0.005522	0.00705435	0.0862373
Brain_Cerebellum_125_110	DRD2	0.004178	0.00414183	0.0647698
Brain_Cerebellum_125_110	TMPRSS5	-0.006732	0.00655961	0.0824708
Brain_Cerebellum_125_110	REXO2	-0.003707	0.00661752	0.0829249
Brain_Cerebellum_125_110	ARCN1	0.002753	0.00805768	0.0925666
Brain_Cerebellum_125_110	PHLDB1	-0.007315	0.00246225	0.0490943
Brain_Cerebellum_125_110	VPS11	0.003788	0.00106639	0.0324703
Brain_Cerebellum_125_110	USP2	0.008615	0.00142577	0.0371303
Brain_Cerebellum_125_110	PVRL1	-0.005973	0.00451324	0.0679398
Brain_Cerebellum_125_110	MSANTD2	0.00437	0.000846167	0.0290892
Brain_Cerebellum_125_110	PKNOX2	0.00482	0.00452676	0.0680028
Brain_Cerebellum_125_110	ST3GAL4	-0.004815	0.000625417	0.0240567
Brain_Cerebellum_125_110	ADAMTS15	-0.002909	0.00586141	0.0776819
Brain_Cerebellum_125_110	JAM3	-0.008719	0.00229014	0.047472
Brain_Cerebellum_125_110	GLB1L3	0.013306	2.52868e-06	0.00169221
Brain_Cerebellum_125_110	NINJ2	-0.013601	3.04017e-05	0.00578321
Brain_Cerebellum_125_110	DCP1B	0.003823	0.00920748	0.0994111
Brain_Cerebellum_125_110	ITFG2	0.006103	0.000400733	0.0198906
Brain_Cerebellum_125_110	VWF	0.012337	0.00830621	0.0937592
Brain_Cerebellum_125_110	TNFRSF1A	-0.010547	0.00115015	0.0338267
Brain_Cerebellum_125_110	NOP2	0.005324	0.0040219	0.063644
Brain_Cerebellum_125_110	ATN1	0.0037	0.00657942	0.0826625
Brain_Cerebellum_125_110	C1R	-0.011211	0.00198308	0.043421
Brain_Cerebellum_125_110	PEX5	-0.004183	0.00178398	0.0415092
Brain_Cerebellum_125_110	NECAP1	0.003711	0.000100784	0.0107736
Brain_Cerebellum_125_110	CLEC4A	-0.005529	0.00681752	0.084598
Brain_Cerebellum_125_110	CLEC2B	-0.009875	0.000130559	0.0121925
Brain_Cerebellum_125_110	YBX3	-0.015212	0.00182121	0.0420118
Brain_Cerebellum_125_110	ETV6	-0.006365	0.00122747	0.0348559
Brain_Cerebellum_125_110	MANSC1	0.003475	0.00644208	0.0819026
Brain_Cerebellum_125_110	CREBL2	0.004324	0.0030398	0.0549074
Brain_Cerebellum_125_110	EMP1	-0.020838	5.05302e-05	0.00726552
Brain_Cerebellum_125_110	ATF7IP	0.003863	0.00692397	0.0854506
Brain_Cerebellum_125_110	PLBD1	-0.004531	0.00571528	0.0768975
Brain_Cerebellum_125_110	LMO3	0.010043	0.000196221	0.0143995
Brain_Cerebellum_125_110	PLEKHA5	-0.004378	0.00166023	0.0402152
Brain_Cerebellum_125_110	ABCC9	0.002921	0.00751819	0.0896321
Brain_Cerebellum_125_110	SOX5	0.003851	0.000276166	0.0170826
Brain_Cerebellum_125_110	BCAT1	-0.006332	2.37221e-06	0.00165298
Brain_Cerebellum_125_110	FGFR1OP2	0.003643	0.00126274	0.0353789
Brain_Cerebellum_125_110	AMN1	0.004612	0.00521725	0.0739601
Brain_Cerebellum_125_110	BICD1	-0.003651	0.00689889	0.0851992
Brain_Cerebellum_125_110	DNM1L	0.002944	0.00137229	0.0363741
Brain_Cerebellum_125_110	CPNE8	-0.00513	0.00189792	0.0425345
Brain_Cerebellum_125_110	ABCD2	0.004607	0.00889426	0.0975856
Brain_Cerebellum_125_110	LRRK2	0.004034	0.00382405	0.0620791
Brain_Cerebellum_125_110	TMEM117	-0.004369	0.00400416	0.063644
Brain_Cerebellum_125_110	ANO6	-0.009108	2.89287e-05	0.00578321
Brain_Cerebellum_125_110	DDN	0.007244	0.008526	0.0951729
Brain_Cerebellum_125_110	FAIM2	-0.004162	0.00168658	0.0403644
Brain_Cerebellum_125_110	DIP2B	-0.004744	0.000291637	0.0173232
Brain_Cerebellum_125_110	CSRNP2	0.004398	0.00607785	0.0793317
Brain_Cerebellum_125_110	GALNT6	-0.008937	0.000302242	0.0177062
Brain_Cerebellum_125_110	GRASP	0.013066	0.00152411	0.0382973
Brain_Cerebellum_125_110	KRT72	-0.005127	0.00485601	0.0713514
Brain_Cerebellum_125_110	TARBP2	-0.006178	4.48253e-06	0.00246091
Brain_Cerebellum_125_110	HNRNPA1	-0.004983	0.000502524	0.021699
Brain_Cerebellum_125_110	ITGA5	-0.009334	0.00100373	0.0317706
Brain_Cerebellum_125_110	ERBB3	-0.012621	0.00169388	0.0404672
Brain_Cerebellum_125_110	MYL6	-0.00441	0.0077837	0.0913055
Brain_Cerebellum_125_110	SMARCC2	0.003766	0.00671838	0.0836543
Brain_Cerebellum_125_110	IL23A	-0.005007	0.00102357	0.0319725
Brain_Cerebellum_125_110	PTGES3	-0.004875	0.00618835	0.0799675
Brain_Cerebellum_125_110	R3HDM2	0.00466	0.00140455	0.0369857
Brain_Cerebellum_125_110	DCTN2	-0.003111	0.00618584	0.0799675
Brain_Cerebellum_125_110	SLC26A10	-0.007219	0.000460482	0.021174
Brain_Cerebellum_125_110	CTDSP2	-0.003752	0.00437825	0.0666561
Brain_Cerebellum_125_110	LRIG3	-0.003198	0.00578494	0.0771798
Brain_Cerebellum_125_110	GNS	-0.003044	0.00620294	0.0800989
Brain_Cerebellum_125_110	TBC1D30	0.00381	0.00260468	0.050632
Brain_Cerebellum_125_110	BEST3	0.011639	0.000290464	0.0173232
Brain_Cerebellum_125_110	PHLDA1	-0.009603	0.0030226	0.0548136
Brain_Cerebellum_125_110	CCDC59	0.006129	0.00241275	0.0486332
Brain_Cerebellum_125_110	TMTC2	-0.006846	0.00117078	0.0341563
Brain_Cerebellum_125_110	TSPAN19	-0.004369	0.00246596	0.0490943
Brain_Cerebellum_125_110	C12orf29	0.004953	0.00204848	0.0444992
Brain_Cerebellum_125_110	ATP2B1	0.00529	9.94885e-05	0.0107736
Brain_Cerebellum_125_110	LUM	-0.005152	0.00763877	0.0904332
Brain_Cerebellum_125_110	SOCS2	-0.004628	0.00911316	0.098805
Brain_Cerebellum_125_110	TMCC3	-0.00898	5.92621e-05	0.00783687
Brain_Cerebellum_125_110	ANO4	-0.010301	0.000101423	0.0107736
Brain_Cerebellum_125_110	UTP20	0.003285	0.00275439	0.0520348
Brain_Cerebellum_125_110	NUP37	-0.003919	0.00780989	0.0915212
Brain_Cerebellum_125_110	ASCL1	0.011549	0.00063302	0.0242461
Brain_Cerebellum_125_110	HSP90B1	-0.009411	0.00136994	0.0363741
Brain_Cerebellum_125_110	TDG	0.003516	0.00766149	0.0905094
Brain_Cerebellum_125_110	GLT8D2	-0.005597	0.00525394	0.0742478
Brain_Cerebellum_125_110	APPL2	-0.004435	0.00153596	0.038377
Brain_Cerebellum_125_110	C12orf75	-0.01065	0.00857091	0.0955468
Brain_Cerebellum_125_110	CKAP4	-0.004394	0.00142134	0.0371043
Brain_Cerebellum_125_110	SSH1	0.002968	0.00872008	0.0963559
Brain_Cerebellum_125_110	UNG	0.004226	0.00718049	0.087191
Brain_Cerebellum_125_110	ACACB	0.009034	0.000106809	0.011012
Brain_Cerebellum_125_110	TRPV4	-0.001607	0.00918469	0.0992902
Brain_Cerebellum_125_110	TCHP	0.005077	0.00190237	0.0425497
Brain_Cerebellum_125_110	C12orf76	-0.003589	0.00898677	0.0979939
Brain_Cerebellum_125_110	ANAPC7	0.00318	0.00494425	0.0719478
Brain_Cerebellum_125_110	ERP29	-0.004982	0.00123591	0.0348866
Brain_Cerebellum_125_110	RPL6	-0.006452	0.000666158	0.025091
Brain_Cerebellum_125_110	RPH3A	0.014739	2.51288e-05	0.00562049
Brain_Cerebellum_125_110	DTX1	-0.004324	0.00131826	0.0360225
Brain_Cerebellum_125_110	RASAL1	-0.009507	0.00106047	0.0323988
Brain_Cerebellum_125_110	SDSL	-0.010036	0.00136267	0.0363741
Brain_Cerebellum_125_110	LHX5	-0.009703	0.00352139	0.0592909
Brain_Cerebellum_125_110	TBX5	0.003633	0.00248826	0.0493186
Brain_Cerebellum_125_110	RNFT2	0.004494	0.00220276	0.0464758
Brain_Cerebellum_125_110	NOS1	-0.008932	0.00647242	0.0821406
Brain_Cerebellum_125_110	WSB2	-0.004003	0.00537981	0.0745256
Brain_Cerebellum_125_110	CIT	0.005162	0.0036062	0.0602707
Brain_Cerebellum_125_110	RPLP0	-0.007439	2.19966e-05	0.00530606
Brain_Cerebellum_125_110	CABP1	0.005008	0.0049334	0.0718662
Brain_Cerebellum_125_110	BCL7A	0.004204	0.000514207	0.0218683
Brain_Cerebellum_125_110	CLIP1	0.004087	0.000223911	0.0154243
Brain_Cerebellum_125_110	PITPNM2	0.008161	0.000286069	0.0172653
Brain_Cerebellum_125_110	CCDC92	0.005974	4.34816e-05	0.00686386
Brain_Cerebellum_125_110	FAM101A	-0.016571	1.18744e-05	0.00377417
Brain_Cerebellum_125_110	AACS	0.00629	0.000286913	0.0172653
Brain_Cerebellum_125_110	TMEM132B	0.012989	8.63016e-09	0.000156353
Brain_Cerebellum_125_110	PUS1	0.005179	0.00259004	0.0504557
Brain_Cerebellum_125_110	GOLGA3	0.004835	0.00201556	0.043942
Brain_Cerebellum_125_110	GJB2	-0.012911	0.00614845	0.0796936
Brain_Cerebellum_125_110	SGCG	0.006345	0.00148317	0.0376865
Brain_Cerebellum_125_110	RNF6	0.005359	0.000509811	0.0217617
Brain_Cerebellum_125_110	GPR12	0.005816	4.93979e-05	0.00721726
Brain_Cerebellum_125_110	USP12	-0.003458	0.00194361	0.0429414
Brain_Cerebellum_125_110	PAN3	-0.004188	0.000582605	0.023249
Brain_Cerebellum_125_110	FLT1	0.013689	0.000120897	0.0119038
Brain_Cerebellum_125_110	STARD13	-0.003695	0.00294724	0.0540437
Brain_Cerebellum_125_110	SUPT20H	0.003702	0.00749266	0.0894823
Brain_Cerebellum_125_110	RGCC	0.014424	0.00082683	0.0287657
Brain_Cerebellum_125_110	NUFIP1	0.00424	0.00352778	0.0593434
Brain_Cerebellum_125_110	SLC25A30	0.003422	0.00325116	0.056745
Brain_Cerebellum_125_110	HTR2A	0.002969	0.00718828	0.0872265
Brain_Cerebellum_125_110	LPAR6	-0.008917	0.00250096	0.049465
Brain_Cerebellum_125_110	KPNA3	0.003333	0.00359391	0.0601208
Brain_Cerebellum_125_110	DLEU7	0.005855	0.00801517	0.0925416
Brain_Cerebellum_125_110	PCDH8	0.008652	0.00637246	0.08136
Brain_Cerebellum_125_110	COMMD6	-0.004091	0.00510715	0.0731785
Brain_Cerebellum_125_110	GPC6	-0.007176	0.00169982	0.0404672
Brain_Cerebellum_125_110	SOX21	0.00862	0.000730415	0.026871
Brain_Cerebellum_125_110	DNAJC3	-0.004496	0.00188967	0.042509
Brain_Cerebellum_125_110	UGGT2	-0.004684	0.000182495	0.0143995
Brain_Cerebellum_125_110	MCF2L	0.005153	0.00501432	0.0725015
Brain_Cerebellum_125_110	LAMP1	-0.004573	0.000228066	0.0154386
Brain_Cerebellum_125_110	CHAMP1	0.006393	0.00107919	0.0326405
Brain_Cerebellum_125_110	TEP1	-0.004637	0.00248041	0.0492736
Brain_Cerebellum_125_110	RNASE1	-0.021665	0.000129986	0.0121925
Brain_Cerebellum_125_110	MMP14	-0.011506	0.000858117	0.029333
Brain_Cerebellum_125_110	DHRS2	-0.002425	0.000541848	0.0222253
Brain_Cerebellum_125_110	CPNE6	0.0102	0.00114142	0.0336794
Brain_Cerebellum_125_110	DCAF11	-0.00382	0.00668376	0.0833951
Brain_Cerebellum_125_110	LTB4R	-0.004824	0.00904421	0.0983517
Brain_Cerebellum_125_110	SPTSSA	-0.005156	0.00793794	0.0922223
Brain_Cerebellum_125_110	RPS29	-0.007168	0.0059575	0.0783809
Brain_Cerebellum_125_110	PYGL	-0.00863	0.00713921	0.0869228
Brain_Cerebellum_125_110	FRMD6	-0.004669	0.0058528	0.0776246
Brain_Cerebellum_125_110	FBXO34	0.005915	4.35692e-05	0.00686386
Brain_Cerebellum_125_110	RTN1	0.003571	0.00661861	0.0829249
Brain_Cerebellum_125_110	SIX4	0.004532	0.00321018	0.0564401
Brain_Cerebellum_125_110	SLC38A6	0.005296	0.00497363	0.0721747
Brain_Cerebellum_125_110	PRKCH	0.004263	0.00471839	0.0700005
Brain_Cerebellum_125_110	MAX	0.005267	0.00154545	0.03846
Brain_Cerebellum_125_110	ACOT2	0.006889	0.00098311	0.0314682
Brain_Cerebellum_125_110	ACOT6	0.00539	0.0038084	0.062056
Brain_Cerebellum_125_110	ABCD4	-0.003348	0.0090235	0.0981854
Brain_Cerebellum_125_110	TMED10	-0.003374	0.0012807	0.0355555
Brain_Cerebellum_125_110	TGFB3	-0.008985	0.00848163	0.0950678
Brain_Cerebellum_125_110	TMEM63C	-0.009091	0.00242786	0.0488157
Brain_Cerebellum_125_110	NGB	0.013722	0.00910073	0.0987536
Brain_Cerebellum_125_110	SPTLC2	-0.004059	0.00694549	0.0855996
Brain_Cerebellum_125_110	SEL1L	-0.00449	0.00121527	0.0346179
Brain_Cerebellum_125_110	FLRT2	-0.005889	0.00803307	0.0925666
Brain_Cerebellum_125_110	KCNK10	-0.008282	4.1937e-05	0.00686386
Brain_Cerebellum_125_110	CCDC88C	0.004877	0.00030971	0.0179339
Brain_Cerebellum_125_110	ITPK1	0.00417	0.000813856	0.0287505
Brain_Cerebellum_125_110	IFI27	0.011853	0.00308068	0.0554797
Brain_Cerebellum_125_110	CLMN	-0.007204	0.00526258	0.074254
Brain_Cerebellum_125_110	PPP1R13B	0.002878	0.00320291	0.0563917
Brain_Cerebellum_125_110	ADSSL1	-0.004795	0.00716984	0.087191
Brain_Cerebellum_125_110	GPR132	-0.003945	0.0047391	0.0701457
Brain_Cerebellum_125_110	NDN	-0.010413	6.31169e-07	0.00103954
Brain_Cerebellum_125_110	ATP10A	0.008997	0.00451507	0.0679398
Brain_Cerebellum_125_110	GABRB3	0.004942	7.20443e-06	0.00308893
Brain_Cerebellum_125_110	GABRA5	0.003869	0.00850022	0.0950678
Brain_Cerebellum_125_110	GREM1	-0.011493	0.000241439	0.0157912
Brain_Cerebellum_125_110	RYR3	0.011177	0.000299844	0.0176474
Brain_Cerebellum_125_110	SRP14	0.004272	0.000454736	0.0210073
Brain_Cerebellum_125_110	PAK6	0.008635	1.7174e-05	0.0046439
Brain_Cerebellum_125_110	ANKRD63	0.003288	0.00475416	0.0703111
Brain_Cerebellum_125_110	C15orf52	0.007094	0.00511763	0.0732355
Brain_Cerebellum_125_110	RPUSD2	0.005761	0.00168418	0.0403603
Brain_Cerebellum_125_110	CAPN3	-0.009138	0.00728468	0.0878672
Brain_Cerebellum_125_110	PPIP5K1	-0.004102	0.00529265	0.0743309
Brain_Cerebellum_125_110	DUOX2	-0.008043	8.70015e-08	0.000262701
Brain_Cerebellum_125_110	DUOXA1	-0.010689	0.00023107	0.0154447
Brain_Cerebellum_125_110	DUOX1	-0.010291	8.87771e-05	0.0100418
Brain_Cerebellum_125_110	SEMA6D	-0.006555	0.00156763	0.0387989
Brain_Cerebellum_125_110	SLC12A1	0.005371	1.36588e-05	0.00426649
Brain_Cerebellum_125_110	GLDN	-0.016224	0.000312914	0.0179401
Brain_Cerebellum_125_110	ALDH1A2	-0.007696	0.0010495	0.0323363
Brain_Cerebellum_125_110	RNF111	0.003496	0.00117388	0.0341918
Brain_Cerebellum_125_110	CCNB2	-0.003325	0.0026845	0.0513569
Brain_Cerebellum_125_110	FAM81A	0.003949	0.0084859	0.0950678
Brain_Cerebellum_125_110	BNIP2	-0.003126	0.00357419	0.0598463
Brain_Cerebellum_125_110	ANXA2	-0.015047	0.000188322	0.0143995
Brain_Cerebellum_125_110	RPS27L	0.004114	0.00892575	0.0977259
Brain_Cerebellum_125_110	PPIB	-0.006285	0.000423147	0.0205527
Brain_Cerebellum_125_110	OAZ2	-0.00234	0.00712089	0.0868525
Brain_Cerebellum_125_110	PLEKHO2	-0.007111	0.00860575	0.0957681
Brain_Cerebellum_125_110	DENND4A	-0.003514	0.00850074	0.0950678
Brain_Cerebellum_125_110	TIPIN	0.005119	0.00506528	0.0728315
Brain_Cerebellum_125_110	RPL4	-0.00483	0.000479129	0.0214265
Brain_Cerebellum_125_110	THAP10	0.005687	0.00289954	0.0534394
Brain_Cerebellum_125_110	HCN4	-0.005453	0.000609494	0.0238492
Brain_Cerebellum_125_110	ISLR2	-0.006901	0.000568553	0.0228318
Brain_Cerebellum_125_110	EDC3	-0.002792	0.0027823	0.0522352
Brain_Cerebellum_125_110	LMAN1L	0.028144	0.000667779	0.0250999
Brain_Cerebellum_125_110	CPLX3	0.033401	0.000147453	0.0128433
Brain_Cerebellum_125_110	ACSBG1	0.008177	0.00187495	0.0424451
Brain_Cerebellum_125_110	CHRNA3	-0.014446	0.00187076	0.0424451
Brain_Cerebellum_125_110	TMED3	-0.006136	0.00233983	0.0478894
Brain_Cerebellum_125_110	MESDC1	0.007328	0.00614111	0.0796936
Brain_Cerebellum_125_110	STARD5	0.013912	6.49918e-06	0.00308893
Brain_Cerebellum_125_110	TMC3	0.003001	0.00246535	0.0490943
Brain_Cerebellum_125_110	MEX3B	0.006418	0.00778644	0.0913055
Brain_Cerebellum_125_110	SEC11A	-0.002719	0.00437188	0.0666561
Brain_Cerebellum_125_110	PDE8A	-0.010351	0.000979382	0.03146
Brain_Cerebellum_125_110	RLBP1	0.00647	0.00422212	0.0653779
Brain_Cerebellum_125_110	UNC45A	-0.003638	0.00757432	0.0898985
Brain_Cerebellum_125_110	ST8SIA2	-0.002768	0.0050097	0.0724998
Brain_Cerebellum_125_110	ARRDC4	-0.006611	0.000648635	0.0247396
Brain_Cerebellum_125_110	SNRPA1	-0.003856	0.00831488	0.0937987
Brain_Cerebellum_125_110	HBZ	-0.013771	2.25988e-05	0.00531717
Brain_Cerebellum_125_110	LUC7L	0.005275	0.00819635	0.0931097
Brain_Cerebellum_125_110	AXIN1	0.004438	0.000486273	0.0215787
Brain_Cerebellum_125_110	NME4	0.006607	4.6688e-05	0.0070971
Brain_Cerebellum_125_110	C16orf13	0.00421	0.00439629	0.0668184
Brain_Cerebellum_125_110	BAIAP3	0.006467	0.00472975	0.0700645
Brain_Cerebellum_125_110	PTX4	0.003411	0.00144671	0.0371303
Brain_Cerebellum_125_110	EME2	0.006366	0.0038833	0.062648
Brain_Cerebellum_125_110	RPS2	-0.004746	0.000477624	0.0214265
Brain_Cerebellum_125_110	SLC9A3R2	0.009065	8.51735e-06	0.00308893
Brain_Cerebellum_125_110	TSC2	0.003124	0.00922589	0.0995506
Brain_Cerebellum_125_110	RAB26	0.006715	0.00433126	0.0663897
Brain_Cerebellum_125_110	CASKIN1	0.005958	0.00217456	0.0462401
Brain_Cerebellum_125_110	MLST8	0.005671	0.00285454	0.0531508
Brain_Cerebellum_125_110	PDPK1	0.002187	0.00866848	0.0960666
Brain_Cerebellum_125_110	SRRM2	0.005172	0.00820241	0.0931097
Brain_Cerebellum_125_110	PRSS22	-0.012524	0.00790646	0.0921759
Brain_Cerebellum_125_110	PKMYT1	-0.007813	0.000494023	0.0215787
Brain_Cerebellum_125_110	ADCY9	0.003689	0.00107686	0.0326247
Brain_Cerebellum_125_110	CDIP1	0.008757	0.00187819	0.0424451
Brain_Cerebellum_125_110	GLYR1	0.002747	0.0040757	0.0640967
Brain_Cerebellum_125_110	SEC14L5	-0.010338	0.00459217	0.0688142
Brain_Cerebellum_125_110	NAGPA	0.005891	0.00272105	0.0516456
Brain_Cerebellum_125_110	USP7	0.002305	0.00368772	0.0611816
Brain_Cerebellum_125_110	LITAF	-0.014242	2.70547e-06	0.00169221
Brain_Cerebellum_125_110	PLA2G10	0.003133	0.00652492	0.0823024
Brain_Cerebellum_125_110	RPS15A	-0.005083	0.000448673	0.0210042
Brain_Cerebellum_125_110	TMEM159	-0.009974	0.000292897	0.0173412
Brain_Cerebellum_125_110	NPIPB3	0.009452	0.00141229	0.0370817
Brain_Cerebellum_125_110	HS3ST2	-0.005737	0.00374856	0.0615708
Brain_Cerebellum_125_110	DCTN5	-0.003291	0.00784914	0.091803
Brain_Cerebellum_125_110	NFATC2IP	0.004866	0.000395759	0.0196977
Brain_Cerebellum_125_110	NPIPB11	0.00817	0.00791441	0.0922092
Brain_Cerebellum_125_110	MVP	-0.009501	0.000133747	0.0122481
Brain_Cerebellum_125_110	KCTD13	0.004199	0.00115884	0.0339171
Brain_Cerebellum_125_110	DOC2A	0.005603	0.000834882	0.0288656
Brain_Cerebellum_125_110	HSD3B7	-0.005672	0.00583195	0.0774615
Brain_Cerebellum_125_110	PRSS8	0.010942	0.00134032	0.0362392
Brain_Cerebellum_125_110	PYCARD	0.005533	0.00864634	0.0960534
Brain_Cerebellum_125_110	NOD2	-0.004676	0.00651787	0.0823024
Brain_Cerebellum_125_110	FTO	0.005288	0.00106934	0.0325053
Brain_Cerebellum_125_110	LPCAT2	-0.004189	0.00174802	0.0411818
Brain_Cerebellum_125_110	BBS2	0.004704	0.00398917	0.063644
Brain_Cerebellum_125_110	MT3	0.00765	0.00712386	0.0868525
Brain_Cerebellum_125_110	MT1F	0.016515	0.000223842	0.0154243
Brain_Cerebellum_125_110	PLLP	-0.014397	0.00234669	0.0479313
Brain_Cerebellum_125_110	CIAPIN1	-0.003721	0.000750534	0.0273032
Brain_Cerebellum_125_110	CMTM3	-0.004472	0.00760488	0.0901097
Brain_Cerebellum_125_110	TRADD	-0.006737	0.000407272	0.0201599
Brain_Cerebellum_125_110	GFOD2	-0.005402	0.000186652	0.0143995
Brain_Cerebellum_125_110	CDH1	-0.005095	0.0011956	0.0343472
Brain_Cerebellum_125_110	IL34	0.010482	8.8293e-05	0.0100418
Brain_Cerebellum_125_110	FA2H	-0.02124	0.000584461	0.0232718
Brain_Cerebellum_125_110	LDHD	0.006477	0.00133816	0.0362392
Brain_Cerebellum_125_110	VAT1L	-0.007914	0.00191417	0.0427607
Brain_Cerebellum_125_110	HSBP1	-0.005394	4.71667e-06	0.00251329
Brain_Cerebellum_125_110	MLYCD	0.004713	0.00295383	0.0541097
Brain_Cerebellum_125_110	NECAB2	0.007994	0.00417225	0.0647854
Brain_Cerebellum_125_110	FAM92B	-0.010726	0.00698497	0.0857357
Brain_Cerebellum_125_110	COX4I1	-0.002969	0.0063277	0.0810224
Brain_Cerebellum_125_110	FBXO31	0.006154	0.00713616	0.0869228
Brain_Cerebellum_125_110	SLC7A5	0.012378	0.000358441	0.0187685
Brain_Cerebellum_125_110	ZNF469	0.003552	0.000355343	0.0187383
Brain_Cerebellum_125_110	ZC3H18	0.006634	1.08931e-06	0.0014234
Brain_Cerebellum_125_110	CYBA	-0.008045	0.00538106	0.0745256
Brain_Cerebellum_125_110	RNF166	0.00552	0.0016701	0.0402723
Brain_Cerebellum_125_110	CBFA2T3	0.006157	0.00012917	0.0121884
Brain_Cerebellum_125_110	CDH15	-0.007234	0.00186946	0.0424451
Brain_Cerebellum_125_110	SERPINF1	-0.009692	0.00255402	0.0501536
Brain_Cerebellum_125_110	ASPA	-0.011085	0.00400872	0.063644
Brain_Cerebellum_125_110	MYBBP1A	0.004686	0.0036215	0.0604149
Brain_Cerebellum_125_110	DHX33	0.003313	0.00153167	0.038377
Brain_Cerebellum_125_110	POLR2A	0.010263	4.9e-05	0.00721726
Brain_Cerebellum_125_110	TNFSF12	0.005633	0.000494606	0.0215787
Brain_Cerebellum_125_110	EFNB3	-0.019359	1.85637e-06	0.00142406
Brain_Cerebellum_125_110	CYB5D1	0.004406	0.00345105	0.0586517
Brain_Cerebellum_125_110	KCNAB3	0.009243	0.000320855	0.0181654
Brain_Cerebellum_125_110	ALOX12B	0.005086	0.00099507	0.0316831
Brain_Cerebellum_125_110	ALOXE3	0.005596	0.00194626	0.0429414
Brain_Cerebellum_125_110	PFAS	0.004828	0.000722916	0.0266743
Brain_Cerebellum_125_110	ARHGAP44	0.004141	0.00231358	0.0477392
Brain_Cerebellum_125_110	ELAC2	0.003925	0.00550171	0.0752204
Brain_Cerebellum_125_110	PMP22	-0.014004	2.67525e-05	0.00574097
Brain_Cerebellum_125_110	ADORA2B	-0.01072	0.000971979	0.0313333
Brain_Cerebellum_125_110	TTC19	-0.002873	0.00776198	0.0911957
Brain_Cerebellum_125_110	FAM83G	0.004201	0.000505412	0.021699
Brain_Cerebellum_125_110	B9D1	0.006544	0.000526863	0.0220953
Brain_Cerebellum_125_110	SLC46A1	-0.004526	0.000745401	0.0271719
Brain_Cerebellum_125_110	PIGS	-0.00342	0.00624481	0.0804103
Brain_Cerebellum_125_110	FAM222B	0.003645	0.00616789	0.079874
Brain_Cerebellum_125_110	PHF12	0.002726	0.00674742	0.0839581
Brain_Cerebellum_125_110	CORO6	0.015433	2.23566e-06	0.00162014
Brain_Cerebellum_125_110	BLMH	-0.006698	6.34612e-08	0.000262701
Brain_Cerebellum_125_110	EVI2A	-0.01279	0.00101915	0.0319602
Brain_Cerebellum_125_110	RHOT1	0.002712	0.00510961	0.0731785
Brain_Cerebellum_125_110	RHBDL3	0.013497	0.00256176	0.0501536
Brain_Cerebellum_125_110	CDK5R1	0.005562	0.000140874	0.0125676
Brain_Cerebellum_125_110	MYO1D	-0.006851	9.30884e-05	0.0102834
Brain_Cerebellum_125_110	TMEM98	-0.011172	0.00169817	0.0404672
Brain_Cerebellum_125_110	CCL2	-0.025233	0.00225793	0.0471279
Brain_Cerebellum_125_110	MYO19	-0.004035	0.00571733	0.0768975
Brain_Cerebellum_125_110	DUSP14	0.005683	0.00489186	0.0716019
Brain_Cerebellum_125_110	MRPL45	-0.005129	0.003423	0.0582843
Brain_Cerebellum_125_110	GPR179	0.009738	8.65262e-06	0.00308893
Brain_Cerebellum_125_110	CACNB1	0.005686	0.000118276	0.0117736
Brain_Cerebellum_125_110	STAC2	0.007362	0.00306735	0.0552947
Brain_Cerebellum_125_110	PNMT	0.016567	0.00380892	0.062056
Brain_Cerebellum_125_110	GRB7	-0.008927	0.000106827	0.011012
Brain_Cerebellum_125_110	ORMDL3	-0.003942	0.00218212	0.0462991
Brain_Cerebellum_125_110	CNP	-0.016016	0.000356808	0.0187383
Brain_Cerebellum_125_110	CNTNAP1	0.00422	0.00772716	0.0909848
[truncated: 1,642 more rows]
