# Supplementary material for: Aging Shapes the Population-Mean and -Dispersion of Gene Expression in Human Brains
Source: Front Aging Neurosci. 2016 Aug 3;8:183. doi: 10.3389/fnagi.2016.00183 (PMC4971101; doi:10.3389/fnagi.2016.00183)
Supplement: Supplementary Table S2 — Age-related genes identified by randomly subsampling samples to 54 (the minimal sample size) for all regions. [file Table2.XLSX]

## Sheet: Sheet1
				FDR
				0.01			0.05			0.1
			Brain Region	Up	Down	Total	Up	Down	Total	Up	Down	Total
			(1) Amygdala (n=54)	0	0	0	0	0	0	3	3	6
			(2) Anterior Cingulate Cortex (BA24) (n=54)	0	0	0	0	1	1	0	1	1
			(3) Caudate (basal ganglia) (n=54)	0	0	0	5	20	25	15	36	51
			(4) Cerebellar Hemisphere (Frozen) (n=54)	0	0	0	0	0	0	1	3	4
			(5) Cerebellum (PAXgene) (n=54)	0	0	0	20	17	37	65	67	132
			(6) Cortex (PAXgene) (n=54)	0	0	0	0	3	3	13	17	30
			(7) Frontal Cortex (BA9) (Frozen) (n=54)	0	0	0	0	0	0	0	0	0
			(8) Hippocampus (n=54)	0	0	0	3	2	5	7	9	16
			(9) Hypothalamus (n=54)	0	0	0	3	1	4	10	13	23
			(10) Nucleus Accumbens (basal ganglia) (n=54)	0	0	0	9	8	17	13	15	28
			(11) Putamen (basal ganglia) (n=54)	3	0	3	11	10	21	37	41	78
			(12) Spinal Cord (cervical c-1) (n=54)	0	0	0	0	0	0	0	0	0
			(13) Substantia Nigra (n=54)	0	0	0	1	2	3	1	2	3
