# Supplementary material for: Aging Shapes the Population-Mean and -Dispersion of Gene Expression in Human Brains
Source: Front Aging Neurosci. 2016 Aug 3;8:183. doi: 10.3389/fnagi.2016.00183 (PMC4971101; doi:10.3389/fnagi.2016.00183)
Supplement: Supplementary Table S3 — Pathway-based factor analysis output showing highly significant gene sets across the 13 brain regions investigated (P < 0.05, corrected using Bonferroni procedure for the total number of tested gene sets). [file Table3.XLSX]

## Sheet: Sheet1
GO term	Num. of genes	GO description	Pathway-analysis regression P-value
GO:0000086	141	G2/M transition of mitotic cell cycle	1.69341e-08
GO:0000122	566	negative regulation of transcription from RNA polymerase II promoter	2.82058e-07
GO:0000139	464	Golgi membrane	2.28618e-08
GO:0000165	85	MAPK cascade	8.32215e-07
GO:0000166	394	nucleotide binding	5.93776e-08
GO:0000278	394	mitotic cell cycle	1.84373e-07
GO:0000287	175	magnesium ion binding	2.65444e-06
GO:0000775	58	chromosome, centromeric region	2.80614e-06
GO:0000776	66	kinetochore	6.64372e-08
GO:0000777	66	condensed chromosome kinetochore	4.74462e-10
GO:0000922	93	spindle pole	5.48705e-07
GO:0001501	134	skeletal system development	1.49318e-06
GO:0001701	236	in utero embryonic development	3.35015e-07
GO:0001843	76	neural tube closure	1.26514e-06
GO:0001933	44	negative regulation of protein phosphorylation	1.95696e-06
GO:0003674	605	molecular_function	4.58266e-08
GO:0003676	997	nucleic acid binding	2.97264e-07
GO:0003677	1826	DNA binding	4.09655e-07
GO:0003700	946	sequence-specific DNA binding transcription factor activity	6.37447e-08
GO:0003713	227	transcription coactivator activity	5.516e-07
GO:0003774	64	motor activity	1.57348e-09
GO:0003779	314	actin binding	1.83286e-06
GO:0003824	523	catalytic activity	3.3998e-07
GO:0004190	24	aspartic-type endopeptidase activity	2.57622e-06
GO:0004252	134	serine-type endopeptidase activity	3.22362e-09
GO:0004672	508	protein kinase activity	1.22185e-06
GO:0004674	361	protein serine/threonine kinase activity	2.95043e-06
GO:0004713	453	protein tyrosine kinase activity	4.83532e-07
GO:0004715	44	non-membrane spanning protein tyrosine kinase activity	3.47116e-08
GO:0004842	270	ubiquitin-protein transferase activity	5.06053e-07
GO:0004843	65	ubiquitin-specific protease activity	1.75325e-07
GO:0004871	267	signal transducer activity	1.96452e-06
GO:0004930	333	G-protein coupled receptor activity	3.27949e-13
GO:0005089	75	Rho guanyl-nucleotide exchange factor activity	3.98437e-11
GO:0005102	310	receptor binding	3.96995e-07
GO:0005215	227	transporter activity	3.29459e-07
GO:0005216	140	ion channel activity	7.32665e-09
GO:0005251	31	delayed rectifier potassium channel activity	3.91204e-09
GO:0005488	366	binding	2.28031e-07
GO:0005509	593	calcium ion binding	1.60476e-08
GO:0005515	8642	protein binding	1.01254e-08
GO:0005516	165	calmodulin binding	7.84085e-07
GO:0005524	1416	ATP binding	4.2976e-08
GO:0005525	351	GTP binding	1.89116e-06
GO:0005575	418	cellular_component	1.68584e-07
GO:0005576	1137	extracellular region	1.09651e-06
GO:0005578	217	proteinaceous extracellular matrix	1.34377e-06
GO:0005622	1208	intracellular	1.7364e-06
GO:0005634	5126	nucleus	2.66764e-08
GO:0005654	1074	nucleoplasm	2.37905e-06
GO:0005737	4556	cytoplasm	4.19694e-08
GO:0005739	1332	mitochondrion	5.8376e-07
GO:0005783	693	endoplasmic reticulum	1.71152e-08
GO:0005788	157	endoplasmic reticulum lumen	1.92624e-08
GO:0005789	669	endoplasmic reticulum membrane	9.94683e-08
GO:0005794	719	Golgi apparatus	4.40165e-08
GO:0005813	346	centrosome	1.47991e-08
GO:0005814	72	centriole	2.07209e-07
GO:0005819	117	spindle	3.16551e-08
GO:0005829	2553	cytosol	4.55369e-08
GO:0005874	275	microtubule	8.92454e-08
GO:0005886	2935	plasma membrane	1.88279e-08
GO:0005887	937	integral component of plasma membrane	2.44299e-07
GO:0005911	164	cell-cell junction	1.10276e-06
GO:0005929	126	cilium	7.83548e-08
GO:0005975	350	carbohydrate metabolic process	1.64682e-06
GO:0006006	114	glucose metabolic process	1.71656e-06
GO:0006112	93	energy reserve metabolic process	1.39227e-06
GO:0006200	276	ATP catabolic process	2.26411e-07
GO:0006260	151	DNA replication	3.19854e-07
GO:0006325	118	chromatin organization	5.35711e-09
GO:0006338	68	chromatin remodeling	1.25617e-06
GO:0006351	1714	transcription, DNA-templated	1.49055e-07
GO:0006355	1654	regulation of transcription, DNA-templated	1.22922e-07
GO:0006357	355	regulation of transcription from RNA polymerase II promoter	2.60598e-08
GO:0006366	439	transcription from RNA polymerase II promoter	2.15273e-06
GO:0006461	115	protein complex assembly	1.39891e-06
GO:0006464	112	cellular protein modification process	6.6381e-07
GO:0006468	602	protein phosphorylation	1.13403e-06
GO:0006470	134	protein dephosphorylation	1.27131e-06
GO:0006486	88	protein glycosylation	2.59555e-08
GO:0006508	490	proteolysis	1.28879e-08
GO:0006511	159	ubiquitin-dependent protein catabolic process	2.43942e-06
GO:0006631	58	fatty acid metabolic process	2.55715e-07
GO:0006644	147	phospholipid metabolic process	2.87405e-07
GO:0006665	71	sphingolipid metabolic process	1.97695e-07
GO:0006766	84	vitamin metabolic process	1.91222e-09
GO:0006767	76	water-soluble vitamin metabolic process	2.70376e-08
GO:0006805	127	xenobiotic metabolic process	3.09489e-07
GO:0006810	497	transport	8.31354e-09
GO:0006811	312	ion transport	1.97189e-07
GO:0006821	67	chloride transport	1.17032e-06
GO:0006874	79	cellular calcium ion homeostasis	1.52297e-08
GO:0006887	70	exocytosis	1.00599e-06
GO:0006915	579	apoptotic process	5.53947e-08
GO:0007010	113	cytoskeleton organization	1.34194e-07
GO:0007049	207	cell cycle	7.21943e-08
GO:0007051	18	spindle organization	1.29734e-07
GO:0007067	241	mitotic nuclear division	1.41506e-06
GO:0007088	20	regulation of mitosis	2.61382e-06
GO:0007155	410	cell adhesion	1.61655e-07
GO:0007165	1274	signal transduction	1.97709e-07
GO:0007166	193	cell surface receptor signaling pathway	2.11336e-06
GO:0007186	467	G-protein coupled receptor signaling pathway	1.69799e-09
GO:0007188	39	adenylate cyclase-modulating G-protein coupled receptor signaling pathway	5.52143e-07
GO:0007204	101	positive regulation of cytosolic calcium ion concentration	1.12566e-07
GO:0007219	122	Notch signaling pathway	2.50549e-08
GO:0007224	65	smoothened signaling pathway	8.54168e-07
GO:0007264	339	small GTPase mediated signal transduction	2.01227e-06
GO:0007268	369	synaptic transmission	9.12047e-08
GO:0007275	461	multicellular organismal development	4.18968e-08
GO:0007283	290	spermatogenesis	1.90172e-08
GO:0007399	291	nervous system development	1.79449e-06
GO:0007409	95	axonogenesis	1.02624e-06
GO:0007411	326	axon guidance	1.11294e-07
GO:0007420	204	brain development	7.16944e-07
GO:0007507	189	heart development	4.92916e-08
GO:0007517	87	muscle organ development	2.91388e-06
GO:0007568	130	aging	5.95447e-08
GO:0007596	443	blood coagulation	1.76153e-08
GO:0007605	120	sensory perception of sound	2.18322e-06
GO:0007613	56	memory	1.17783e-06
GO:0007626	83	locomotory behavior	3.81931e-08
GO:0008013	63	beta-catenin binding	4.2802e-07
GO:0008017	160	microtubule binding	1.80842e-06
GO:0008022	162	protein C-terminus binding	1.86527e-06
GO:0008076	66	voltage-gated potassium channel complex	6.2913e-08
GO:0008081	30	phosphoric diester hydrolase activity	9.49392e-08
GO:0008134	254	transcription factor binding	3.68228e-07
GO:0008152	1087	metabolic process	4.01733e-08
GO:0008201	124	heparin binding	1.31219e-06
GO:0008219	208	cell death	8.94722e-08
GO:0008237	85	metallopeptidase activity	2.89822e-06
GO:0008270	1110	zinc ion binding	5.55904e-07
GO:0008283	340	cell proliferation	3.53713e-07
GO:0008284	407	positive regulation of cell proliferation	4.10605e-07
GO:0008285	381	negative regulation of cell proliferation	1.37488e-06
GO:0008344	47	adult locomotory behavior	5.80832e-07
GO:0009612	62	response to mechanical stimulus	2.92496e-06
GO:0009653	81	anatomical structure morphogenesis	1.39987e-08
GO:0009791	81	post-embryonic development	9.58873e-07
GO:0009887	112	organ morphogenesis	3.49378e-08
GO:0009898	41	cytoplasmic side of plasma membrane	9.24261e-07
GO:0009952	73	anterior/posterior pattern specification	4.22742e-07
GO:0014070	122	response to organic cyclic compound	4.08414e-07
GO:0015629	195	actin cytoskeleton	8.52556e-07
GO:0015630	129	microtubule cytoskeleton	2.61111e-06
GO:0016020	2936	membrane	6.27093e-08
GO:0016021	3535	integral component of membrane	2.13672e-09
GO:0016023	126	cytoplasmic membrane-bounded vesicle	1.56494e-07
GO:0016055	165	Wnt signaling pathway	4.06585e-09
GO:0016192	206	vesicle-mediated transport	1.10927e-06
GO:0016311	182	dephosphorylation	2.42131e-06
GO:0016323	144	basolateral plasma membrane	1.83034e-07
GO:0016337	99	single organismal cell-cell adhesion	2.6078e-06
GO:0016491	294	oxidoreductase activity	1.23497e-07
GO:0016747	46	transferase activity, transferring acyl groups other than amino-acyl groups	2.66696e-08
GO:0016772	521	transferase activity, transferring phosphorus-containing groups	6.06883e-07
GO:0016787	288	hydrolase activity	4.60203e-08
GO:0016791	116	phosphatase activity	2.43027e-06
GO:0016887	161	ATPase activity	9.94318e-07
GO:0018105	67	peptidyl-serine phosphorylation	2.01275e-06
GO:0018108	142	peptidyl-tyrosine phosphorylation	1.04425e-06
GO:0018279	95	protein N-linked glycosylation via asparagine	1.95248e-06
GO:0018345	20	protein palmitoylation	3.22094e-06
GO:0019213	10	deacetylase activity	2.22195e-07
GO:0019894	29	kinesin binding	1.84045e-06
GO:0019899	282	enzyme binding	4.46014e-07
GO:0019901	321	protein kinase binding	1.79838e-06
GO:0019903	66	protein phosphatase binding	2.53348e-06
GO:0020037	125	heme binding	7.76217e-07
GO:0022008	35	neurogenesis	1.69278e-06
GO:0030036	146	actin cytoskeleton organization	3.15065e-06
GO:0030054	386	cell junction	2.17507e-06
GO:0030154	385	cell differentiation	2.37292e-09
GO:0030168	195	platelet activation	2.58175e-06
GO:0030173	39	integral component of Golgi membrane	1.05777e-06
GO:0030335	130	positive regulation of cell migration	3.56193e-07
GO:0030424	209	axon	2.54254e-06
GO:0030425	270	dendrite	2.10691e-06
GO:0030496	109	midbody	2.64141e-07
GO:0030659	113	cytoplasmic vesicle membrane	2.94829e-06
GO:0030855	72	epithelial cell differentiation	2.06478e-06
GO:0030992	14	intraciliary transport particle B	1.7321e-06
GO:0031072	33	heat shock protein binding	1.81697e-06
GO:0031175	99	neuron projection development	2.02504e-06
GO:0031225	94	anchored component of membrane	2.26834e-07
GO:0031410	133	cytoplasmic vesicle	9.59322e-09
GO:0031966	76	mitochondrial membrane	3.90412e-07
GO:0032391	23	photoreceptor connecting cilium	2.36192e-06
GO:0032580	66	Golgi cisterna membrane	1.25698e-08
GO:0032587	67	ruffle membrane	2.35018e-06
GO:0032851	76	positive regulation of Rab GTPase activity	8.2564e-10
GO:0033209	28	tumor necrosis factor-mediated signaling pathway	2.50239e-07
GO:0033365	17	protein localization to organelle	3.05669e-06
GO:0034329	72	cell junction assembly	1.38097e-06
GO:0034641	177	cellular nitrogen compound metabolic process	8.85767e-07
GO:0034765	131	regulation of ion transmembrane transport	7.21709e-08
GO:0035023	74	regulation of Rho protein signal transduction	2.20667e-11
GO:0035264	72	multicellular organism growth	1.98087e-06
GO:0035335	94	peptidyl-tyrosine dephosphorylation	3.21463e-06
GO:0035556	397	intracellular signal transduction	4.18809e-07
GO:0040008	54	regulation of growth	1.11383e-06
GO:0042060	87	wound healing	2.53045e-06
GO:0042384	90	cilium assembly	2.57952e-06
GO:0042391	76	regulation of membrane potential	6.49591e-07
GO:0042393	71	histone binding	6.10346e-07
GO:0042475	53	odontogenesis of dentin-containing tooth	1.56653e-09
GO:0042493	290	response to drug	1.37213e-07
GO:0042802	490	identical protein binding	3.91589e-07
GO:0043005	223	neuron projection	5.8018e-07
GO:0043231	393	intracellular membrane-bounded organelle	2.3494e-08
GO:0043234	397	protein complex	5.01475e-07
GO:0043565	491	sequence-specific DNA binding	2.40054e-07
GO:0043588	49	skin development	2.49231e-06
GO:0043621	36	protein self-association	1.20543e-07
GO:0043687	188	post-translational protein modification	2.39934e-07
GO:0044212	169	transcription regulatory region DNA binding	1.22012e-06
GO:0044281	1332	small molecule metabolic process	1.1309e-08
GO:0045892	447	negative regulation of transcription, DNA-templated	6.19523e-08
GO:0045893	531	positive regulation of transcription, DNA-templated	7.80603e-08
GO:0045944	761	positive regulation of transcription from RNA polymerase II promoter	1.08704e-07
GO:0046474	82	glycerophospholipid biosynthetic process	1.17816e-06
GO:0046777	159	protein autophosphorylation	6.6745e-07
GO:0046872	2003	metal ion binding	2.46327e-08
GO:0046966	26	thyroid hormone receptor binding	7.97909e-07
GO:0046982	373	protein heterodimerization activity	1.75244e-08
GO:0048015	132	phosphatidylinositol-mediated signaling	5.10409e-08
GO:0048167	36	regulation of synaptic plasticity	1.36199e-07
GO:0048471	511	perinuclear region of cytoplasm	1.11517e-07
GO:0050900	112	leukocyte migration	5.84399e-07
GO:0051726	135	regulation of cell cycle	1.0494e-06
GO:0055085	701	transmembrane transport	8.59538e-08
GO:0055086	73	nucleobase-containing small molecule metabolic process	2.92617e-06
GO:0055114	632	oxidation-reduction process	4.20758e-08
GO:0060041	66	retina development in camera-type eye	1.47368e-06
GO:0061024	147	membrane organization	1.21368e-06
GO:0070062	2282	extracellular vesicular exosome	2.88422e-07
GO:0071944	41	cell periphery	9.46643e-07
