# Supplementary material for: Aging Shapes the Population-Mean and -Dispersion of Gene Expression in Human Brains
Source: Front Aging Neurosci. 2016 Aug 3;8:183. doi: 10.3389/fnagi.2016.00183 (PMC4971101; doi:10.3389/fnagi.2016.00183)
Supplement: Supplementary Table S4 — SNPs interrogated for interactions between genotype and the effects of aging on the expression of functionally-significant genes. [file Table4.XLSX]

## Sheet: Sheet1
SNP_id	Chr	Position (hg19)	Gene	P-value
5_78113226_A_G_b37	5	78113226	NOTCH2	2.06124e-06
9_13751379_G_A_b37	9	13751379	FAM72B	1.0859e-07
3_22774878_T_C_b37	3	22774878	FCGR1B	1.20092e-07
10_129269059_C_T_b37	10	129269059	NBPF9	1.81089e-06
18_5119948_A_G_b37	18	5119948	PDE4DIP	3.15127e-06
8_20486240_G_A_b37	8	20486240	SEC22B	2.93373e-06
9_103859957_C_T_b37	9	103859957	NBPF10	7.40919e-06
5_120722466_T_C_b37	5	120722466	ERRFI1	1.72142e-06
8_126548891_A_G_b37	8	126548891	RERE	7.45225e-06
7_103847248_C_T_b37	7	103847248	SLC2A5	3.41746e-06
3_76692506_G_T_b37	3	76692506	GPR157	4.70751e-06
14_98904580_G_A_b37	14	98904580	H6PD	6.12358e-06
9_14005900_G_A_b37	9	14005900	ITGA10	1.63643e-06
15_84415949_A_C_b37	15	84415949	ANKRD35	1.43762e-06
13_111248164_C_A_b37	13	111248164	NUDT17	2.52217e-06
2_149270710_A_G_b37	2	149270710	POLR3C	4.21331e-06
7_54497328_G_A_b37	7	54497328	GPR89A	7.76631e-06
11_3212259_A_G_b37	11	3212259	FMO5	7.37126e-07
22_45301457_C_T_b37	22	45301457	BCL9	6.84927e-06
1_180660815_G_C_b37	1	180660815	NBPF20	6.38624e-07
14_93190505_T_C_b37	14	93190505	FCGR1A	7.00853e-07
1_67810980_C_A_b37	1	67810980	HIST2H3D	1.51145e-07
7_14004670_C_T_b37	7	14004670	HIST2H2AA3	9.60933e-06
2_216277130_A_G_b37	2	216277130	HIST2H2BE	1.27689e-06
16_54341280_G_A_b37	16	54341280	HIST2H2AC	2.18925e-06
15_95100047_G_A_b37	15	95100047	SF3B4	7.90611e-06
11_25861764_A_G_b37	11	25861764	MTMR11	9.06649e-07
10_13643491_C_T_b37	10	13643491	VPS45	8.48441e-06
6_33856903_C_T_b37	6	33856903	APH1A	7.29269e-07
2_43903354_T_C_b37	2	43903354	C1orf54	4.11428e-06
20_49407107_A_G_b37	20	49407107	MRPS21	1.24703e-06
2_161072585_A_G_b37	2	161072585	PRPF3	2.87346e-07
10_8313217_G_T_b37	10	8313217	ADAMTSL4	2.26173e-06
17_10245014_C_T_b37	17	10245014	CTSS	1.57723e-06
4_79481798_A_C_b37	4	79481798	CERS2	3.85041e-06
12_20693975_A_G_b37	12	20693975	FAM63A	1.38158e-06
2_176596935_C_T_b37	2	176596935	PRUNE	3.80541e-06
3_106779118_A_G_b37	3	106779118	TMOD4	8.16013e-06
6_11719855_G_A_b37	6	11719855	VPS72	5.21637e-06
2_43909378_G_A_b37	2	43909378	PSMD4	2.28667e-06
1_7719653_C_G_b37	1	7719653	PI4KB	4.66853e-06
11_79444242_A_G_b37	11	79444242	RFX5	8.39632e-06
12_31783255_G_A_b37	12	31783255	POGZ	9.81507e-10
7_76264698_C_T_b37	7	76264698	TUFT1	3.45422e-07
7_141816117_C_A_b37	7	141816117	SNX27	2.50285e-07
9_6697128_C_T_b37	9	6697128	CELF3	2.95004e-06
13_27523026_A_G_b37	13	27523026	RIIAD1	7.60854e-07
3_176149110_A_C_b37	3	176149110	C2CD4D	1.65585e-06
12_21976935_T_C_b37	12	21976935	SLC25A33	6.11632e-06
16_24974426_G_A_b37	16	24974426	LZIC	1.02557e-06
1_186996815_T_C_b37	1	186996815	UBE4B	4.19301e-07
6_7298287_G_A_b37	6	7298287	S100A11	1.1055e-06
14_78540046_G_A_b37	14	78540046	TCHH	8.61955e-06
1_206629674_A_G_b37	1	206629674	SPRR2G	1.01751e-06
13_78273671_T_G_b37	13	78273671	S100A6	3.80495e-06
14_95771424_A_G_b37	14	95771424	S100A5	8.18448e-06
15_92898565_C_T_b37	15	92898565	S100A3	1.45111e-06
19_33366695_C_T_b37	19	33366695	S100A13	7.10583e-06
6_6311188_A_G_b37	6	6311188	SNAPIN	3.20581e-06
3_124486993_C_A_b37	3	124486993	NPR1	2.42236e-06
12_109580205_A_G_b37	12	109580205	GATAD2B	1.41766e-06
8_128929371_A_G_b37	8	128929371	CRTC2	1.0282e-06
1_57216949_T_C_b37	1	57216949	SLC39A1	4.79555e-07
5_98888857_G_T_b37	5	98888857	JTB	3.20374e-06
16_801922_G_A_b37	16	801922	RNF223	5.0539e-06
1_153718746_G_A_b37	1	153718746	C1orf159	8.07632e-08
12_71725116_C_A_b37	12	71725116	TNFRSF18	3.06997e-07
3_65122313_C_T_b37	3	65122313	ATP8B2	3.15076e-06
3_111860222_A_G_b37	3	111860222	SHE	8.35786e-06
13_83312341_C_T_b37	13	83312341	TDRD10	1.29009e-06
12_128560905_T_C_b37	12	128560905	UBE2Q1	2.47108e-06
13_21043600_C_A_b37	13	21043600	ADAR	6.25549e-06
18_6455931_G_A_b37	18	6455931	PBXIP1	5.49574e-06
9_129683501_G_A_b37	9	129683501	PYGO2	2.22965e-06
11_11108680_T_C_b37	11	11108680	CKS1B	6.30602e-06
5_9196636_G_A_b37	5	9196636	ZBTB7B	7.46237e-06
2_2721900_C_T_b37	2	2721900	DCST2	1.38314e-06
14_34594395_G_A_b37	14	34594395	ADAM15	7.26435e-06
10_44435246_C_T_b37	10	44435246	CORT	1.97093e-08
1_98719258_T_C_b37	1	98719258	DFFA	1.11179e-06
7_46143696_T_C_b37	7	46143696	PEX14	9.22903e-06
8_109012769_T_G_b37	8	109012769	CASZ1	5.55889e-07
10_125322550_G_T_b37	10	125322550	SRM	7.03424e-07
9_137775139_A_G_b37	9	137775139	EFNA3	6.69392e-06
8_134801669_G_T_b37	8	134801669	EFNA1	3.82369e-06
1_218581447_T_G_b37	1	218581447	DPM3	1.42527e-06
21_39913625_T_C_b37	21	39913625	SCAMP3	4.53068e-06
4_66382160_G_A_b37	4	66382160	PKLR	2.82272e-07
1_160057964_C_T_b37	1	160057964	FDPS	2.75976e-06
3_36029320_C_T_b37	3	36029320	YY1AP1	3.88942e-06
5_172306540_C_T_b37	5	172306540	GON4L	8.51844e-06
6_142583426_C_T_b37	6	142583426	SYT11	6.433e-07
7_71626255_T_C_b37	7	71626255	RIT1	9.64209e-07
9_96902441_G_T_b37	9	96902441	KIAA0907	1.54451e-08
9_21066113_G_T_b37	9	21066113	ARHGEF2	1.87321e-06
17_65634299_T_C_b37	17	65634299	SSR2	2.78513e-06
2_38026176_G_A_b37	2	38026176	MEX3A	5.38768e-06
7_152664481_T_C_b37	7	152664481	LMNA	3.10229e-06
1_83101655_A_G_b37	1	83101655	SEMA4A	6.21457e-06
10_85570429_T_A_b37	10	85570429	PAQR6	2.74598e-06
6_12240645_A_C_b37	6	12240645	CCT3	2.35545e-06
15_93224599_T_C_b37	15	93224599	TSACC	2.01516e-06
18_59876470_A_G_b37	18	59876470	IQGAP3	7.16131e-08
21_28343936_G_A_b37	21	28343936	GPATCH4	2.22929e-06
4_174966483_C_T_b37	4	174966483	HAPLN2	5.46282e-06
19_47288150_C_A_b37	19	47288150	BCAN	6.88884e-06
13_69449431_G_A_b37	13	69449431	NES	9.02594e-06
2_119783186_G_A_b37	2	119783186	NTRK1	6.2035e-06
11_68420798_G_A_b37	11	68420798	KIRREL	7.37796e-07
20_49709374_G_A_b37	20	49709374	MNDA	8.68058e-07
15_63039118_C_T_b37	15	63039118	FBXO6	7.70695e-06
2_235199587_G_A_b37	2	235199587	DUSP23	2.60677e-06
15_31328465_G_A_b37	15	31328465	PIGM	7.83392e-06
11_118036942_G_A_b37	11	118036942	KCNJ10	7.38033e-06
5_72832193_A_G_b37	5	72832193	KCNJ9	1.13687e-06
22_43261499_G_A_b37	22	43261499	IGSF8	5.18553e-06
6_13844042_T_C_b37	6	13844042	ATP1A2	6.13443e-06
9_33799370_T_C_b37	9	33799370	PEA15	4.79681e-06
12_19762817_C_A_b37	12	19762817	NHLH1	5.11124e-06
12_12050370_G_A_b37	12	12050370	VANGL2	4.69779e-06
13_43759672_C_T_b37	13	43759672	USF1	4.98571e-06
7_7964238_A_G_b37	7	7964238	NIT1	2.50477e-06
15_31328465_G_A_b37	15	31328465	USP21	4.73758e-07
5_28367296_A_G_b37	5	28367296	PPOX	5.71635e-06
1_177403411_A_G_b37	1	177403411	FCER1G	5.48908e-06
3_77701070_G_A_b37	3	77701070	NR1I3	3.00584e-06
6_77783432_A_G_b37	6	77783432	PCP4L1	2.60836e-06
3_30732821_C_A_b37	3	30732821	MPZ	2.83586e-06
10_134626453_C_T_b37	10	134626453	FCGR2A	3.21274e-08
6_94726087_C_T_b37	6	94726087	HSPA6	6.29961e-06
4_171286892_A_G_b37	4	171286892	FCGR3A	3.09498e-06
6_153135407_G_A_b37	6	153135407	FCGR3B	1.47499e-06
4_185400748_G_A_b37	4	185400748	FCRLB	1.80447e-07
3_159457445_T_C_b37	3	159457445	DUSP12	9.5681e-06
11_76266708_G_T_b37	11	76266708	ATF6	2.92287e-06
3_95646055_T_A_b37	3	95646055	OLFML2B	4.34599e-06
13_26592891_G_A_b37	13	26592891	NOS1AP	4.32337e-06
3_170522227_A_G_b37	3	170522227	SH2D1B	6.37196e-07
4_164398485_T_G_b37	4	164398485	UAP1	1.10807e-06
10_128824401_C_T_b37	10	128824401	RGS5	3.4648e-06
1_23945443_T_C_b37	1	23945443	RXRG	1.53416e-06
10_20154434_T_C_b37	10	20154434	ILDR2	7.74282e-06
8_16846168_A_G_b37	8	16846168	MAEL	7.50424e-06
1_96467373_C_T_b37	1	96467373	DUSP27	5.01151e-10
11_81482992_A_G_b37	11	81482992	CREG1	7.79004e-06
5_125795563_T_G_b37	5	125795563	AGTRAP	6.26915e-06
1_214031770_G_A_b37	1	214031770	C1orf167	2.44932e-06
12_32278032_C_T_b37	12	32278032	MTHFR	5.56961e-06
2_120948573_T_C_b37	2	120948573	PLOD1	9.57528e-06
2_195886497_C_T_b37	2	195886497	MIIP	6.0815e-06
17_10887113_C_T_b37	17	10887113	MPC2	2.81265e-06
11_10636359_A_G_b37	11	10636359	TIPRL	6.93888e-06
4_181921852_A_G_b37	4	181921852	DPT	1.02903e-06
2_33691809_G_A_b37	2	33691809	NME7	2.17535e-06
13_79051655_C_T_b37	13	79051655	CCDC181	4.56783e-06
14_44972008_A_G_b37	14	44972008	SLC19A2	3.99967e-06
19_36624359_G_A_b37	19	36624359	SELL	6.66327e-07
13_85461132_C_T_b37	13	85461132	SCYL3	2.93915e-07
15_27294727_C_T_b37	15	27294727	KIFAP3	8.93311e-06
3_144643319_C_T_b37	3	144643319	GORAB	3.25288e-07
15_27372071_C_T_b37	15	27372071	PRRX1	5.34952e-06
16_3718728_T_C_b37	16	3718728	FMO4	4.44337e-07
11_125301805_G_T_b37	11	125301805	PRRC2C	1.04496e-06
5_179925212_G_A_b37	5	179925212	VAMP4	1.13975e-07
2_188483360_A_G_b37	2	188483360	METTL13	1.90278e-06
10_110270848_A_T_b37	10	110270848	TNFSF4	4.78041e-06
6_6612257_T_C_b37	6	6612257	SLC9C2	2.4986e-06
14_21273901_C_T_b37	14	21273901	ANKRD45	1.46863e-06
11_81333962_T_C_b37	11	81333962	KLHL20	2.82911e-07
13_43270517_C_T_b37	13	43270517	CENPL	5.05618e-06
20_54747503_A_C_b37	20	54747503	MRPS14	7.97241e-06
2_102181444_C_T_b37	2	102181444	PAPPA2	1.06886e-08
10_63904924_T_A_b37	10	63904924	ASTN1	2.24607e-06
7_77987781_G_A_b37	7	77987781	SEC16B	7.09002e-10
14_48511351_T_C_b37	14	48511351	C1orf220	4.79639e-08
6_14268073_C_A_b37	6	14268073	RALGPS2	1.1504e-06
8_21404961_C_T_b37	8	21404961	FAM20B	4.87722e-06
9_30988320_C_T_b37	9	30988320	TOR3A	8.6237e-06
2_214869684_C_T_b37	2	214869684	TDRD5	2.01783e-06
3_66101804_C_G_b37	3	66101804	TOR1AIP2	7.37144e-06
1_226642835_A_G_b37	1	226642835	QSOX1	7.16981e-07
7_53127559_G_A_b37	7	53127559	ACBD6	4.11983e-06
10_52646344_A_G_b37	10	52646344	XPR1	7.6393e-06
10_86300686_C_A_b37	10	86300686	MR1	1.95082e-07
10_125551211_C_T_b37	10	125551211	IER5	8.35801e-07
13_79393533_C_T_b37	13	79393533	RGS8	5.83629e-07
4_59703847_G_T_b37	4	59703847	DHX9	5.74345e-06
5_173800519_G_A_b37	5	173800519	TNFRSF8	5.84508e-08
7_45295967_G_A_b37	7	45295967	TNFRSF1B	3.82338e-06
2_8180189_T_C_b37	2	8180189	PRAMEF1	3.71927e-08
8_136962086_T_C_b37	8	136962086	LAMC1	2.17282e-08
2_127445050_A_G_b37	2	127445050	NCF2	6.66039e-06
3_28823801_G_A_b37	3	28823801	ARPC5	2.06699e-06
18_20298570_A_G_b37	18	20298570	EDEM3	5.31259e-07
10_44969576_G_A_b37	10	44969576	FAM129A	2.78878e-09
1_165182491_C_T_b37	1	165182491	RNF2	1.79075e-06
9_78688890_G_T_b37	9	78688890	SWT1	1.59174e-06
3_31778395_A_G_b37	3	31778395	C1orf27	2.05691e-08
1_59912718_C_T_b37	1	59912718	OCLM	6.4828e-07
17_15092264_A_G_b37	17	15092264	PTGS2	3.91468e-06
17_80981386_C_T_b37	17	80981386	BRINP3	4.08727e-08
6_33048663_G_A_b37	6	33048663	UCHL5	8.21036e-06
11_113955970_A_G_b37	11	113955970	TROVE2	1.82012e-06
8_123980697_T_G_b37	8	123980697	CDC73	1.10862e-06
9_81709503_G_A_b37	9	81709503	B3GALT2	1.01183e-06
1_158723868_T_G_b37	1	158723868	KCNT2	5.12328e-06
9_13106255_C_T_b37	9	13106255	ZBTB41	2.10639e-06
14_86833075_G_A_b37	14	86833075	CRB1	6.21745e-06
3_37969001_A_G_b37	3	37969001	PTPRC	6.63122e-07
3_178008970_G_T_b37	3	178008970	ZNF281	1.10935e-07
16_10683500_C_T_b37	16	10683500	CAMSAP2	5.77494e-06
7_147884662_A_G_b37	7	147884662	C1orf106	1.29334e-06
7_158430907_C_T_b37	7	158430907	KIF21B	4.95182e-06
11_133520207_T_C_b37	11	133520207	CACNA1S	4.59333e-07
5_79387069_A_C_b37	5	79387069	ASCL5	4.81377e-06
15_85171317_C_T_b37	15	85171317	TMEM9	3.84767e-06
2_47913358_T_C_b37	2	47913358	IGFN1	5.96636e-09
5_31748082_G_A_b37	5	31748082	TNNT2	1.93186e-06
6_162319145_A_G_b37	6	162319145	PHLDA3	8.0052e-06
10_96001888_A_G_b37	10	96001888	SHISA4	4.38418e-06
5_131707537_A_G_b37	5	131707537	LMOD1	1.97197e-10
7_7350683_T_C_b37	7	7350683	TIMM17A	5.43316e-07
10_131041657_G_A_b37	10	131041657	RNPEP	3.58893e-06
8_9217374_C_T_b37	8	9217374	ARL8A	9.59234e-06
8_59080312_T_C_b37	8	59080312	LGR6	1.48336e-10
9_76125591_C_A_b37	9	76125591	PPP1R12B	1.03347e-06
12_57980541_T_C_b37	12	57980541	SYT2	3.76583e-06
12_117786105_A_G_b37	12	117786105	KDM5B	6.52811e-06
4_106910958_C_T_b37	4	106910958	TMEM183A	1.82563e-07
19_5008399_G_A_b37	19	5008399	PPFIA4	9.72834e-07
12_24170019_G_A_b37	12	24170019	MYOG	2.40148e-06
16_54883363_C_T_b37	16	54883363	ADORA1	2.0986e-06
12_76139653_G_A_b37	12	76139653	HNRNPCL1	7.37513e-12
12_95611141_C_T_b37	12	95611141	PRAMEF2	1.44776e-12
15_92917475_T_G_b37	15	92917475	PRAMEF7	4.36058e-06
1_204936835_C_T_b37	1	204936835	PRAMEF6	7.02014e-11
1_204936835_C_T_b37	1	204936835	PRAMEF22	8.62548e-09
18_74904837_T_G_b37	18	74904837	PRAMEF25	1.73342e-06
1_204936835_C_T_b37	1	204936835	PRAMEF5	7.49217e-12
3_68222656_C_T_b37	3	68222656	ATP2B4	1.88771e-06
4_183559425_T_C_b37	4	183559425	KISS1	3.07453e-06
8_123712998_C_T_b37	8	123712998	PLEKHA6	9.69098e-07
2_173592148_G_A_b37	2	173592148	PIK3C2B	9.80436e-06
22_35330881_G_C_b37	22	35330881	LRRN2	3.04326e-08
2_68138345_C_T_b37	2	68138345	TMEM81	4.96554e-07
10_101152191_T_C_b37	10	101152191	DSTYK	4.32419e-07
17_71869791_T_C_b37	17	71869791	TMCC2	9.57137e-06
4_25818473_T_C_b37	4	25818473	KLHDC8A	7.15008e-06
22_44746997_C_T_b37	22	44746997	ELK4	1.19121e-06
1_226846391_C_A_b37	1	226846391	NUCKS1	8.30302e-06
15_101225097_T_C_b37	15	101225097	SLC41A1	6.2504e-06
14_33978659_A_G_b37	14	33978659	FAM72A	1.72242e-06
1_99546157_C_T_b37	1	99546157	SRGAP2	2.19374e-06
4_150035891_C_T_b37	4	150035891	EIF2D	4.45616e-06
1_182113632_C_T_b37	1	182113632	DYRK3	1.35416e-06
10_52037925_A_G_b37	10	52037925	MAPKAPK2	8.94695e-06
8_137007471_T_C_b37	8	137007471	YOD1	2.37519e-06
7_127074138_C_T_b37	7	127074138	CD46	3.47971e-07
7_124932557_C_T_b37	7	124932557	CD34	2.54093e-06
9_86724391_C_T_b37	9	86724391	PLXNA2	8.14083e-07
3_74112758_T_C_b37	3	74112758	CAMK1G	3.82799e-06
7_148036303_A_G_b37	7	148036303	DIEXF	4.70288e-07
5_173089127_T_C_b37	5	173089127	RCOR3	8.61328e-06
14_60157736_C_T_b37	14	60157736	SLC30A1	2.28288e-06
7_46345186_C_T_b37	7	46345186	NEK2	7.79876e-07
5_1685655_G_A_b37	5	1685655	TMEM206	1.56687e-06
13_102854467_G_A_b37	13	102854467	ATF3	8.34101e-06
3_174478804_A_G_b37	3	174478804	NSL1	4.95188e-06
16_51713022_C_A_b37	16	51713022	FLVCR1	6.1825e-06
7_51969223_A_G_b37	7	51969223	RPS6KC1	3.48033e-06
5_39595712_T_C_b37	5	39595712	PROX1	7.41631e-06
15_81351019_A_G_b37	15	81351019	SMYD2	3.19371e-06
22_27754138_A_G_b37	22	27754138	PTPN14	8.59836e-07
21_29481346_T_C_b37	21	29481346	ESRRG	1.67163e-06
3_63544944_G_T_b37	3	63544944	PRAMEF8	2.74925e-06
3_63544944_G_T_b37	3	63544944	PRAMEF9	2.75398e-06
1_204936835_C_T_b37	1	204936835	PRAMEF15	7.49217e-12
1_204936835_C_T_b37	1	204936835	PRAMEF14	7.43941e-11
1_204936835_C_T_b37	1	204936835	PRAMEF19	1.96324e-11
18_74904837_T_G_b37	18	74904837	PRAMEF17	1.64964e-06
1_204936835_C_T_b37	1	204936835	PRAMEF20	7.49217e-12
1_18221883_A_G_b37	1	18221883	LRRC38	3.69709e-07
19_21090905_C_T_b37	19	21090905	PDPN	5.74073e-06
16_86097959_C_T_b37	16	86097959	GPATCH2	7.4448e-06
22_34889998_T_C_b37	22	34889998	SPATA17	1.13612e-06
7_36698684_C_T_b37	7	36698684	RRP15	3.53791e-07
4_5974386_A_G_b37	4	5974386	LYPLAL1	3.21327e-07
11_75962755_C_A_b37	11	75962755	EPRS	7.31398e-06
6_127568447_C_A_b37	6	127568447	IARS2	6.20929e-06
15_57865891_A_G_b37	15	57865891	MARK1	2.71224e-06
3_7688381_G_T_b37	3	7688381	C1orf115	9.35539e-08
3_194338423_C_T_b37	3	194338423	2016-03-02	5.48848e-06
6_53662935_C_T_b37	6	53662935	HLX	2.38138e-06
4_56623300_A_C_b37	4	56623300	DUSP10	1.62402e-06
12_23953454_G_A_b37	12	23953454	BROX	6.45385e-06
5_124989579_A_C_b37	5	124989579	DISP1	1.87841e-06
9_14539850_G_T_b37	9	14539850	TLR5	2.44997e-06
15_37171459_A_G_b37	15	37171459	CAPN2	6.70823e-06
1_35356674_G_A_b37	1	35356674	CNIH4	2.5929e-06
1_201058692_T_C_b37	1	201058692	WDR26	1.09388e-06
6_160025456_G_A_b37	6	160025456	LBR	3.90898e-07
3_194349178_C_T_b37	3	194349178	ENAH	1.86796e-07
7_41831678_G_A_b37	7	41831678	H3F3A	8.72329e-06
3_151358565_G_A_b37	3	151358565	LIN9	8.69964e-06
16_84057571_C_A_b37	16	84057571	PARP1	3.97806e-07
3_111951184_G_A_b37	3	111951184	ITPKB	6.8037e-07
2_71866842_A_G_b37	2	71866842	PSEN2	3.91128e-06
11_103910204_A_C_b37	11	103910204	ADCK3	6.21098e-08
2_14340289_C_T_b37	2	14340289	ZNF678	7.69243e-07
13_111180101_A_C_b37	13	111180101	JMJD4	4.1549e-06
14_55443602_A_G_b37	14	55443602	WNT9A	1.2165e-06
16_75160718_C_T_b37	16	75160718	ARF1	1.05197e-06
12_58283385_T_C_b37	12	58283385	MRPL55	1.50709e-06
6_45702112_G_T_b37	6	45702112	IBA57	9.80701e-06
10_125261923_A_G_b37	10	125261923	TRIM17	7.87945e-06
4_140795327_G_A_b37	4	140795327	RNF187	7.07422e-07
15_81087552_A_C_b37	15	81087552	RHOU	1.68387e-08
1_70223922_G_A_b37	1	70223922	ACTA1	3.01756e-07
19_6782574_C_T_b37	19	6782574	NUP133	8.61872e-06
4_126710630_A_G_b37	4	126710630	ABCB10	8.81179e-06
2_214418965_G_A_b37	2	214418965	URB2	2.64843e-07
22_22520067_G_A_b37	22	22520067	PGBD5	2.79879e-06
9_73753694_G_C_b37	9	73753694	C1orf198	4.3697e-06
10_68585916_T_C_b37	10	68585916	TTC13	1.4674e-06
10_120712433_T_C_b37	10	120712433	TRIM67	2.7347e-06
19_38931982_G_T_b37	19	38931982	C1orf131	4.31161e-07
18_73540744_C_A_b37	18	73540744	TSNAX	2.81221e-06
8_128850431_C_T_b37	8	128850431	DISC1	5.12221e-06
3_196676487_A_G_b37	3	196676487	PRDM2	4.51304e-07
8_94686072_T_C_b37	8	94686072	KAZN	1.58791e-06
2_217428055_A_G_b37	2	217428055	KCNK1	9.06191e-06
21_26784019_T_G_b37	21	26784019	SLC35F3	5.11904e-06
2_147043977_C_T_b37	2	147043977	COA6	5.23624e-06
17_71869791_T_C_b37	17	71869791	TARBP1	3.286e-07
6_69321871_A_G_b37	6	69321871	IRF2BP2	1.43706e-06
6_36827416_T_C_b37	6	36827416	TOMM20	2.13164e-06
12_132997546_T_C_b37	12	132997546	ARID4B	3.3553e-09
2_10564874_G_A_b37	2	10564874	GNG4	9.52321e-06
2_80149578_G_A_b37	2	80149578	LYST	9.18596e-06
3_118949145_G_A_b37	3	118949145	NID1	8.29941e-06
3_67040146_A_C_b37	3	67040146	GPR137B	3.50369e-07
9_116105712_C_T_b37	9	116105712	HEATR1	3.6988e-06
12_50219489_T_C_b37	12	50219489	MT-CO2	3.4151e-06
17_71848983_A_G_b37	17	71848983	MT-ND3	2.40272e-06
6_86046915_C_T_b37	6	86046915	MT-ND6	5.45517e-07
7_54523070_T_G_b37	7	54523070	MT-CYB	1.37615e-06
12_131271293_A_G_b37	12	131271293	ACTN2	7.94285e-06
17_71869791_T_C_b37	17	71869791	MTR	5.68479e-07
1_216286427_G_A_b37	1	216286427	KMO	9.75192e-06
12_30111814_G_A_b37	12	30111814	CHML	1.66756e-06
14_45055395_G_T_b37	14	45055395	PLD5	2.83859e-07
10_6469817_A_G_b37	10	6469817	CEP170	2.37242e-06
14_56936967_T_C_b37	14	56936967	ADSS	1.29783e-07
10_20935127_C_T_b37	10	20935127	C1orf101	1.30858e-07
9_2241994_G_A_b37	9	2241994	HNRNPU	2.65474e-07
1_162915812_T_C_b37	1	162915812	EFCAB2	1.54496e-06
2_52722835_G_A_b37	2	52722835	KIF26B	2.28889e-06
4_93320204_T_C_b37	4	93320204	SMYD3	7.48906e-06
5_4665670_A_G_b37	5	4665670	CNST	5.53741e-07
13_54554578_G_A_b37	13	54554578	AHCTF1	1.45365e-06
13_106650093_C_T_b37	13	106650093	ZNF669	2.87261e-07
6_135975623_T_A_b37	6	135975623	ZNF124	3.65128e-07
13_43277538_A_G_b37	13	43277538	ZNF496	5.533e-06
12_96390336_T_C_b37	12	96390336	NLRP3	2.29041e-07
5_71135257_A_C_b37	5	71135257	TRIM58	6.45849e-06
5_112045132_G_A_b37	5	112045132	AGMAT	6.29339e-06
17_49483230_G_A_b37	17	49483230	DDI2	1.15187e-07
4_153935823_C_T_b37	4	153935823	FBLIM1	1.49647e-09
19_893910_A_G_b37	19	893910	SPEN	1.81765e-06
8_64211222_A_G_b37	8	64211222	ZBTB17	1.08661e-06
19_40636400_T_G_b37	19	40636400	HSPB7	3.09674e-08
6_141225651_C_G_b37	6	141225651	SH3BP5L	5.38522e-07
7_90068856_A_G_b37	7	90068856	ZNF672	1.46763e-07
2_139469314_C_T_b37	2	139469314	PGBD2	2.09835e-06
8_842493_C_T_b37	8	842493	FAM150B	2.28433e-08
10_102621414_T_C_b37	10	102621414	RSAD2	5.15117e-06
14_73387727_G_A_b37	14	73387727	RNF144A	7.91918e-07
17_13239547_T_C_b37	17	13239547	KIDINS220	4.38543e-06
15_53023345_C_T_b37	15	53023345	MBOAT2	5.20358e-06
2_212072464_G_A_b37	2	212072464	ASAP2	5.72722e-06
12_69488179_T_C_b37	12	69488179	IAH1	2.74399e-06
8_55387104_G_A_b37	8	55387104	ADAM17	3.88287e-06
8_570989_G_A_b37	8	570989	GRHL1	2.82738e-06
12_11918958_C_T_b37	12	11918958	ATP6V1C2	6.30692e-06
13_24570779_G_T_b37	13	24570779	PDIA6	9.43702e-07
18_25508399_C_T_b37	18	25508399	KCNF1	2.59822e-06
16_12808732_G_A_b37	16	12808732	PQLC3	2.58084e-07
17_35724279_C_G_b37	17	35724279	GREB1	4.38535e-07
12_90793269_C_T_b37	12	90793269	LPIN1	2.61401e-07
8_40836593_G_A_b37	8	40836593	TRIB2	1.04498e-06
9_6459274_C_T_b37	9	6459274	FAM49A	9.39609e-06
8_137190259_A_T_b37	8	137190259	RAD51AP2	1.03896e-06
5_125394899_T_G_b37	5	125394899	SMC6	1.94277e-06
12_64694724_G_A_b37	12	64694724	GEN1	2.6539e-06
1_219700978_G_A_b37	1	219700978	KCNS3	4.83325e-07
2_10502733_A_G_b37	2	10502733	TTC32	9.28969e-06
10_83950665_A_G_b37	10	83950665	HS1BP3	2.07397e-06
1_204936835_C_T_b37	1	204936835	OR4F5	7.49217e-12
21_25014133_T_C_b37	21	25014133	OR4F29	1.69899e-06
21_25014133_T_C_b37	21	25014133	OR4F16	1.69899e-06
17_14824418_A_G_b37	17	14824418	NOC2L	8.72699e-06
4_148380805_T_C_b37	4	148380805	KLHL17	8.29308e-08
7_156016756_C_T_b37	7	156016756	PLEKHN1	4.19886e-06
13_114625473_C_T_b37	13	114625473	HES4	1.24976e-06
15_97581870_C_T_b37	15	97581870	ISG15	1.08439e-06
16_27245086_G_T_b37	16	27245086	ATAD2B	4.34172e-06
5_5973626_T_C_b37	5	5973626	TP53I3	3.56347e-06
9_685819_C_A_b37	9	685819	PFN4	1.72573e-06
22_46953979_C_T_b37	22	46953979	ITSN2	2.0381e-06
12_6066357_A_G_b37	12	6066357	NCOA1	3.0911e-06
8_140529212_G_A_b37	8	140529212	PTRHD1	9.15902e-06
13_103720259_A_G_b37	13	103720259	CENPO	4.88807e-07
5_153899307_A_G_b37	5	153899307	DNAJC27	6.10439e-06
13_32311696_C_T_b37	13	32311696	CLCNKA	2.2461e-06
12_95935574_C_T_b37	12	95935574	FAM131C	7.16878e-06
10_29101875_G_T_b37	10	29101875	ARHGEF19	8.35206e-06
4_85082238_C_T_b37	4	85082238	FBXO42	1.53416e-07
21_32097126_T_C_b37	21	32097126	SPATA21	7.86342e-06
9_21033557_A_G_b37	9	21033557	DTNB	1.14703e-06
3_163578472_A_G_b37	3	163578472	KIF3C	2.5924e-07
1_7792411_C_T_b37	1	7792411	RAB10	6.52089e-07
8_20486240_G_A_b37	8	20486240	EPT1	1.5038e-07
6_129960534_G_A_b37	6	129960534	DRC1	1.78093e-06
9_115963802_A_G_b37	9	115963802	OTOF	9.39021e-06
7_32382872_A_C_b37	7	32382872	KCNK3	5.30778e-06
1_106545631_G_A_b37	1	106545631	SLC35F6	7.9048e-06
5_34625268_T_C_b37	5	34625268	DPYSL5	8.15112e-06
6_119507444_C_T_b37	6	119507444	MAPRE3	3.46232e-07
7_103762313_G_A_b37	7	103762313	TMEM214	4.66943e-06
2_192831361_A_C_b37	2	192831361	AGBL5	7.5141e-06
1_157361577_T_C_b37	1	157361577	EMILIN1	1.6875e-07
15_33015206_G_A_b37	15	33015206	KHK	7.05335e-07
20_57955227_A_G_b37	20	57955227	CGREF1	5.28523e-07
9_130122698_C_T_b37	9	130122698	PREB	2.94588e-07
11_132578834_A_G_b37	11	132578834	SLC30A3	3.5064e-06
1_245636059_A_G_b37	1	245636059	DNAJC5G	3.66082e-06
6_166421127_A_G_b37	6	166421127	TRIM54	4.21464e-06
14_73387727_G_A_b37	14	73387727	UCN	4.22341e-06
19_33141180_A_G_b37	19	33141180	MPV17	8.4224e-06
11_7261376_G_A_b37	11	7261376	EIF2B4	6.46493e-06
17_67444543_T_G_b37	17	67444543	KRTCAP3	5.19635e-06
3_84782814_T_G_b37	3	84782814	FNDC4	1.81265e-06
18_44159092_T_G_b37	18	44159092	ZNF512	5.89197e-06
7_102632247_A_G_b37	7	102632247	GPN1	2.69304e-06
6_1506180_G_A_b37	6	1506180	SLC4A1AP	1.57743e-07
7_21340588_T_C_b37	7	21340588	BRE	1.66729e-06
12_98606472_A_C_b37	12	98606472	FOSL2	2.57867e-06
10_6469817_A_G_b37	10	6469817	PLB1	9.95735e-07
4_138537173_G_T_b37	4	138537173	PPP1CB	1.58222e-06
6_32806786_T_G_b37	6	32806786	SPDYA	4.33342e-06
4_133824109_T_C_b37	4	133824109	TRMT61B	9.4863e-06
1_89000384_C_T_b37	1	89000384	FAM179A	3.8261e-06
4_190290632_G_A_b37	4	190290632	CLIP4	6.54648e-06
22_32263131_C_T_b37	22	32263131	ALK	3.02543e-06
5_7829164_T_C_b37	5	7829164	YPEL5	2.92704e-06
16_80287378_G_T_b37	16	80287378	CAPN13	3.92804e-08
6_19051695_C_T_b37	6	19051695	GALNT14	4.33427e-06
11_132116770_C_T_b37	11	132116770	EHD3	2.69779e-06
8_14032496_A_G_b37	8	14032496	MEMO1	8.70818e-06
4_189214659_G_A_b37	4	189214659	SPAST	5.75425e-06
3_185955511_C_T_b37	3	185955511	NLRC4	9.24018e-06
18_57165872_T_C_b37	18	57165872	YIPF4	8.84729e-06
4_43736806_A_T_b37	4	43736806	BIRC6	1.42856e-06
17_77970941_G_A_b37	17	77970941	LTBP1	2.55048e-07
2_55121439_A_C_b37	2	55121439	RASGRP3	7.56104e-06
5_150759813_C_A_b37	5	150759813	FAM98A	3.6461e-07
10_54337021_C_T_b37	10	54337021	CRIM1	1.55036e-06
3_53470943_A_C_b37	3	53470943	VIT	1.59861e-08
6_40657546_T_A_b37	6	40657546	STRN	8.76293e-08
13_19623713_A_G_b37	13	19623713	HEATR5B	5.54212e-06
3_28797122_T_C_b37	3	28797122	EIF2AK2	6.20239e-07
12_109788019_T_G_b37	12	109788019	CEBPZ	9.19265e-07
19_3319781_C_T_b37	19	3319781	NDUFAF7	6.01044e-06
10_33525836_T_C_b37	10	33525836	NECAP2	8.10362e-08
12_71136612_G_A_b37	12	71136612	NBPF1	9.13681e-06
11_131893500_A_G_b37	11	131893500	MFAP2	4.40719e-06
22_39572650_G_A_b37	22	39572650	PADI2	3.7842e-06
1_120193579_T_C_b37	1	120193579	PADI3	4.58633e-07
6_99604119_T_C_b37	6	99604119	GEMIN6	1.82866e-06
19_13345657_C_A_b37	19	13345657	DHX57	1.80454e-06
6_33842877_A_G_b37	6	33842877	ARHGEF33	5.39178e-07
7_126867288_C_T_b37	7	126867288	MAP4K3	7.30149e-07
15_98962723_T_C_b37	15	98962723	TMEM178A	3.50462e-06
20_17292818_G_C_b37	20	17292818	THUMPD2	7.12889e-06
7_137461581_C_A_b37	7	137461581	SLC8A1	3.02134e-07
8_10305317_T_C_b37	8	10305317	EML4	3.74993e-06
10_56913047_C_T_b37	10	56913047	HAAO	7.78945e-07
18_8926785_T_G_b37	18	8926785	THADA	4.24561e-06
3_72473195_T_C_b37	3	72473195	PLEKHH2	1.14027e-06
2_89125131_A_G_b37	2	89125131	DYNC2LI1	4.33404e-07
2_212115918_T_G_b37	2	212115918	ABCG5	1.38591e-06
7_18236056_T_C_b37	7	18236056	ABCG8	1.39438e-06
9_116967263_T_G_b37	9	116967263	SLC3A1	2.01761e-06
13_90202055_T_C_b37	13	90202055	CAMKMT	4.98934e-07
1_236905093_T_C_b37	1	236905093	SIX3	3.98391e-06
11_5550630_A_G_b37	11	5550630	SRBD1	7.97618e-07
11_3803072_G_T_b37	11	3803072	PRKCE	7.81566e-06
15_79306066_T_G_b37	15	79306066	ATP6V1E2	1.85811e-06
6_21864514_C_A_b37	6	21864514	RHOQ	1.06218e-06
4_162192797_G_A_b37	4	162192797	PIGF	7.45637e-07
13_94383212_G_A_b37	13	94383212	CRIPT	4.85679e-06
1_238128633_C_A_b37	1	238128633	SOCS5	5.2746e-07
1_91043334_C_T_b37	1	91043334	MCFD2	1.11163e-06
6_106292430_T_C_b37	6	106292430	CALM2	5.58045e-07
19_50744182_C_T_b37	19	50744182	MSH6	5.52433e-06
7_149449706_C_T_b37	7	149449706	FBXO11	4.62875e-06
8_18624327_C_T_b37	8	18624327	FOXN2	8.48876e-06
15_29656267_G_A_b37	15	29656267	PPP1R21	2.25964e-07
20_50401661_A_G_b37	20	50401661	STON1	2.10047e-07
6_158462506_A_G_b37	6	158462506	CHAC2	1.37638e-06
2_48938693_T_G_b37	2	48938693	ERLEC1	3.42088e-07
13_31550443_T_C_b37	13	31550443	ASB3	3.25378e-06
9_103091805_A_G_b37	9	103091805	PSME4	1.81014e-06
3_182488961_A_G_b37	3	182488961	C2orf73	1.94725e-06
21_44632129_G_A_b37	21	44632129	SPTBN1	7.52348e-06
4_137352366_C_T_b37	4	137352366	EML6	5.47596e-07
2_167116655_A_G_b37	2	167116655	RPS27A	2.08378e-06
2_156872446_C_T_b37	2	156872446	MTIF2	2.57016e-06
12_93048437_A_C_b37	12	93048437	CCDC88A	1.47244e-07
6_117000017_C_G_b37	6	117000017	VRK2	2.11379e-06
8_22803050_C_A_b37	8	22803050	CCNL2	6.00781e-06
17_70306300_T_C_b37	17	70306300	MRPL20	5.58935e-06
3_63563126_C_T_b37	3	63563126	PEX13	2.00646e-07
13_59791563_G_A_b37	13	59791563	KIAA1841	7.46927e-06
8_2742187_C_T_b37	8	2742187	USP34	8.76106e-06
6_150303710_G_A_b37	6	150303710	XPO1	2.65564e-06
2_192831361_A_C_b37	2	192831361	EHBP1	2.05762e-06
5_124685783_A_C_b37	5	124685783	WDPCP	4.91161e-06
12_58162739_A_G_b37	12	58162739	MDH1	6.43462e-06
11_69840824_C_T_b37	11	69840824	VPS54	5.73746e-06
1_195295877_C_T_b37	1	195295877	PELI1	2.33303e-06
15_53830737_A_G_b37	15	53830737	LGALSL	3.97161e-06
8_114912482_T_G_b37	8	114912482	PADI6	4.8474e-10
19_35557260_T_G_b37	19	35557260	IGSF21	9.96634e-07
6_71891609_T_C_b37	6	71891609	TAS1R2	2.26036e-07
10_27498939_T_C_b37	10	27498939	AFTPH	8.35933e-06
6_133631711_A_G_b37	6	133631711	SERTAD2	6.62153e-06
5_141202945_A_G_b37	5	141202945	ACTR2	7.24323e-07
2_40793292_G_A_b37	2	40793292	SPRED2	6.03718e-06
14_59482109_G_A_b37	14	59482109	C1D	8.49263e-06
20_5341009_C_T_b37	20	5341009	WDR92	3.30948e-06
7_144277770_T_G_b37	7	144277770	PNO1	7.72278e-06
6_135178852_G_A_b37	6	135178852	CNRIP1	4.94537e-07
18_65193147_G_T_b37	18	65193147	APLF	4.6836e-06
16_56944955_A_C_b37	16	56944955	ANTXR1	7.45187e-06
3_64484458_C_T_b37	3	64484458	NFU1	7.35858e-06
3_26673535_G_A_b37	3	26673535	ANXA4	4.97028e-07
2_158856794_G_A_b37	2	158856794	GMCL1	1.35146e-06
3_34245358_C_T_b37	3	34245358	PCBP1	1.19764e-06
12_128163022_A_G_b37	12	128163022	C2orf42	1.97728e-06
1_62078347_T_C_b37	1	62078347	TIA1	1.89596e-06
5_4657802_G_T_b37	5	4657802	ADD2	7.33461e-06
12_20729965_A_G_b37	12	20729965	VAX2	3.5072e-06
7_147528731_A_G_b37	7	147528731	TEX261	7.08049e-06
3_124486993_C_A_b37	3	124486993	DYSF	6.06469e-07
12_31945622_G_T_b37	12	31945622	PRADC1	1.81379e-06
11_79895865_A_C_b37	11	79895865	EGR4	3.85824e-07
5_124855019_A_G_b37	5	124855019	TPRKB	3.99321e-06
9_3941263_G_A_b37	9	3941263	DUSP11	2.10963e-06
22_34582694_A_C_b37	22	34582694	ACTG2	2.72611e-07
4_16083850_T_C_b37	4	16083850	MOB1A	1.26879e-06
8_4544142_T_C_b37	8	4544142	MTHFD2	3.81308e-08
11_3756686_T_C_b37	11	3756686	WDR54	1.26597e-06
19_55768827_C_A_b37	19	55768827	INO80B	7.89626e-08
4_37236627_T_C_b37	4	37236627	WBP1	5.83455e-06
17_31922305_G_A_b37	17	31922305	TTC31	3.6739e-06
7_41973006_T_C_b37	7	41973006	AUP1	3.47995e-06
1_48473993_A_C_b37	1	48473993	LOXL3	1.26251e-06
9_111339839_A_C_b37	9	111339839	DOK1	7.8285e-06
5_162258547_T_C_b37	5	162258547	TACR1	8.68736e-07
1_14609022_G_A_b37	1	14609022	UBR4	2.03543e-08
2_180857596_A_G_b37	2	180857596	AKR7L	4.79507e-08
22_47306393_T_C_b37	22	47306393	AKR7A3	1.52819e-07
5_98773004_A_G_b37	5	98773004	CAPZB	2.10171e-06
10_81933306_A_G_b37	10	81933306	REG1B	5.48326e-06
11_133083185_G_A_b37	11	133083185	REG1A	5.51686e-06
6_72556396_G_A_b37	6	72556396	CTNNA2	1.24933e-06
8_13812309_G_A_b37	8	13812309	LRRTM1	5.15318e-06
4_124975183_T_C_b37	4	124975183	DNAH6	9.38716e-06
10_129176439_A_G_b37	10	129176439	ELMOD3	2.54521e-06
15_35548468_A_G_b37	15	35548468	CAPG	1.24787e-07
14_21535278_T_C_b37	14	21535278	SH2D6	1.02503e-07
15_66489538_T_C_b37	15	66489538	VAMP5	5.63366e-08
3_61504316_T_C_b37	3	61504316	C2orf68	2.77241e-06
13_48459901_C_T_b37	13	48459901	SFTPB	6.34099e-10
13_79374750_G_A_b37	13	79374750	GNLY	5.80713e-06
17_33473667_T_G_b37	17	33473667	ATOH8	1.52884e-07
15_58589454_T_C_b37	15	58589454	POLR1A	4.01662e-06
5_3210244_C_T_b37	5	3210244	PTCD3	4.0425e-06
7_11393134_G_T_b37	7	11393134	MRPL35	3.4364e-07
4_178152876_G_A_b37	4	178152876	KDM3A	3.18088e-06
3_178008970_G_T_b37	3	178008970	RMND5A	8.05509e-08
16_80159559_A_C_b37	16	80159559	CD8A	1.15792e-07
21_47968307_G_A_b37	21	47968307	CD8B	4.36904e-07
8_68433597_T_G_b37	8	68433597	PLGLB2	5.24993e-07
2_38297170_C_A_b37	2	38297170	SMYD1	6.70372e-06
8_21404961_C_T_b37	8	21404961	MAL	1.8196e-06
2_22763794_G_A_b37	2	22763794	ZNF2	2.7813e-06
15_101796466_G_A_b37	15	101796466	PROM2	5.97804e-07
7_20266666_G_A_b37	7	20266666	GPAT2	5.91624e-06
11_94047626_C_T_b37	11	94047626	ASTL	2.48325e-06
2_156700901_C_T_b37	2	156700901	DUSP2	2.58706e-06
3_175898539_C_T_b37	3	175898539	STARD7	9.56469e-06
7_105604387_A_C_b37	7	105604387	NEURL3	2.6103e-06
7_23647378_C_T_b37	7	23647378	KANSL3	1.92053e-06
8_103767828_A_C_b37	8	103767828	FER1L5	2.08507e-08
13_25569998_T_C_b37	13	25569998	CNNM4	9.15791e-07
11_132002202_T_C_b37	11	132002202	FAM178B	9.69886e-08
7_8122313_A_C_b37	7	8122313	FAHD2B	5.80103e-07
7_26456876_T_C_b37	7	26456876	ANKRD36	4.62913e-07
3_1244434_T_G_b37	3	1244434	ANKRD36B	4.33324e-07
1_5642511_G_A_b37	1	5642511	ACTR1B	2.3513e-06
8_108649072_T_C_b37	8	108649072	TMEM131	1.79293e-06
17_75351698_C_A_b37	17	75351698	COA5	1.58313e-06
1_164006598_T_C_b37	1	164006598	MGAT4A	9.82152e-07
8_13716524_T_G_b37	8	13716524	KIAA1211L	2.32554e-06
20_12708516_A_G_b37	20	12708516	HTR6	2.95739e-06
6_63811569_C_T_b37	6	63811569	PLA2G2C	2.20229e-06
18_26452613_G_A_b37	18	26452613	C2orf15	5.97705e-07
6_31346445_G_T_b37	6	31346445	LYG1	7.58001e-08
16_69377553_A_G_b37	16	69377553	EIF5B	1.5458e-06
7_103467267_C_T_b37	7	103467267	REV1	1.51047e-06
12_108496508_C_T_b37	12	108496508	AFF3	1.04043e-06
3_84928611_T_A_b37	3	84928611	LONRF2	3.00069e-07
10_122828674_T_C_b37	10	122828674	PDCL3	2.79842e-07
9_96017751_T_C_b37	9	96017751	NPAS2	6.11497e-06
16_13629865_T_C_b37	16	13629865	TBC1D8	1.58421e-06
4_169618128_A_G_b37	4	169618128	CNOT11	8.12604e-06
15_62135922_T_C_b37	15	62135922	RFX8	3.07985e-07
12_117804875_T_C_b37	12	117804875	IL1R1	9.78805e-06
17_3780881_C_T_b37	17	3780881	IL1RL2	3.7083e-06
8_106523185_G_A_b37	8	106523185	IL18R1	4.37918e-06
2_4059018_G_T_b37	2	4059018	IL18RAP	3.52607e-06
13_92917856_C_A_b37	13	92917856	C2orf49	1.47152e-07
3_105003615_A_G_b37	3	105003615	C2orf40	8.97874e-07
16_86694977_A_C_b37	16	86694977	ST6GAL2	2.73105e-06
8_132479119_G_T_b37	8	132479119	SULT1C4	1.65138e-06
1_232944569_C_T_b37	1	232944569	SOWAHC	3.50617e-08
2_28902004_C_T_b37	2	28902004	NPHP1	1.892e-06
9_35902363_C_T_b37	9	35902363	ANAPC1	9.20612e-06
13_71298236_C_T_b37	13	71298236	TMEM87B	7.14757e-07
5_14956699_G_A_b37	5	14956699	ZC3H6	8.95613e-08
6_91842829_T_C_b37	6	91842829	RGPD8	7.7625e-08
19_7612333_G_A_b37	19	7612333	CHCHD5	9.40899e-06
7_78040841_A_G_b37	7	78040841	SLC20A1	1.43802e-07
13_106719394_T_C_b37	13	106719394	IL1B	1.11546e-08
20_10068488_T_C_b37	20	10068488	CBWD2	5.11538e-06
11_117788313_T_C_b37	11	117788313	ACTR3	4.37019e-07
5_44373060_C_T_b37	5	44373060	DPP10	2.17783e-06
2_1625705_A_G_b37	2	1625705	DDX18	4.90655e-07
8_62173661_T_C_b37	8	62173661	FAM43B	1.7281e-07
12_76398733_T_C_b37	12	76398733	CDA	1.96238e-06
3_102360457_G_A_b37	3	102360457	DDOST	4.71228e-06
11_36175645_T_C_b37	11	36175645	C2orf76	2.78538e-06
3_191226583_T_C_b37	3	191226583	TMEM37	4.79909e-07
6_49891258_T_C_b37	6	49891258	SCTR	2.06167e-06
6_149178217_T_G_b37	6	149178217	RALB	8.83186e-06
1_188485563_G_A_b37	1	188485563	GLI2	6.2499e-07
12_132424517_T_C_b37	12	132424517	CLASP1	2.16708e-06
8_98059949_T_C_b37	8	98059949	CNTNAP5	1.08808e-07
12_54159380_A_C_b37	12	54159380	GYPC	2.16414e-06
10_112544063_A_C_b37	10	112544063	ERCC3	7.44804e-07
12_5452773_G_A_b37	12	5452773	MAP3K2	6.0453e-08
17_60868968_T_C_b37	17	60868968	IWS1	8.73952e-07
2_14568877_A_G_b37	2	14568877	GPR17	1.87783e-06
2_8497520_A_G_b37	2	8497520	WDR33	8.90397e-06
8_27468503_C_A_b37	8	27468503	POLR2D	9.99257e-06
7_29294462_A_G_b37	7	29294462	SAP130	7.05079e-07
12_64268005_C_T_b37	12	64268005	CCDC74B	3.61941e-07
3_143499552_C_T_b37	3	143499552	CCDC115	2.80327e-06
4_8187442_G_T_b37	4	8187442	PTPN18	7.07606e-08
2_171073887_G_A_b37	2	171073887	FAM168B	9.23219e-06
14_76532951_C_T_b37	14	76532951	TUBA3D	3.12143e-07
6_31679307_A_G_b37	6	31679307	ANKRD30BL	6.58388e-06
10_130801822_C_T_b37	10	130801822	LYPD1	3.99636e-07
7_22032245_C_T_b37	7	22032245	NCKAP5	3.64306e-06
1_181740924_A_G_b37	1	181740924	MGAT5	9.92548e-08
2_207948768_C_T_b37	2	207948768	TMEM163	2.98786e-06
14_45003726_C_A_b37	14	45003726	UBXN4	2.71931e-06
2_37263508_T_C_b37	2	37263508	MCM6	6.66705e-06
9_73757113_G_A_b37	9	73757113	DARS	3.29085e-06
3_123463708_C_T_b37	3	123463708	HNMT	4.29614e-06
1_228601638_T_C_b37	1	228601638	NXPH2	2.39162e-06
13_26538827_A_G_b37	13	26538827	LRP1B	3.46513e-06
9_3772674_G_A_b37	9	3772674	KYNU	2.92997e-06
3_194473947_C_T_b37	3	194473947	ZEB2	2.09216e-07
19_46927520_C_T_b37	19	46927520	ACVR2A	2.75442e-07
7_12982242_C_G_b37	7	12982242	EPC2	7.42837e-08
8_58364300_G_A_b37	8	58364300	LYPD6B	2.542e-06
12_93424875_C_T_b37	12	93424875	LYPD6	1.98621e-08
13_38113615_C_A_b37	13	38113615	RND3	1.99471e-06
2_119268214_A_G_b37	2	119268214	RBM43	1.19415e-06
10_94179348_G_T_b37	10	94179348	RIF1	1.4646e-06
11_123349468_C_T_b37	11	123349468	NEB	1.21339e-09
12_99598535_G_A_b37	12	99598535	ARL5A	3.3439e-06
8_26673902_G_A_b37	8	26673902	STAM2	2.29176e-06
12_117772835_A_G_b37	12	117772835	HP1BP3	8.79491e-07
10_102775205_T_C_b37	10	102775205	EIF4G3	5.60414e-06
2_171000069_A_G_b37	2	171000069	ECE1	1.66687e-06
11_11820449_A_C_b37	11	11820449	ALPL	4.86678e-07
18_7089885_G_A_b37	18	7089885	USP48	1.52265e-06
1_184585182_C_T_b37	1	184585182	LDLRAD2	3.37302e-06
18_5074167_A_G_b37	18	5074167	HSPG2	1.0191e-08
9_14001362_G_C_b37	9	14001362	FMNL2	1.29839e-06
3_58228082_A_C_b37	3	58228082	PRPF40A	2.7567e-06
4_164245405_T_C_b37	4	164245405	GALNT13	2.14805e-06
15_35105883_T_C_b37	15	35105883	NR4A2	2.58191e-06
16_76309081_C_T_b37	16	76309081	GPD2	4.32523e-06
14_98918535_A_G_b37	14	98918535	ERMN	4.23145e-06
7_16886964_A_C_b37	7	16886964	CYTIP	9.13308e-07
13_104988207_C_T_b37	13	104988207	ACVR1C	1.31941e-06
10_72543579_A_G_b37	10	72543579	UPP2	2.56893e-06
2_34022970_G_A_b37	2	34022970	PKP4	6.77881e-06
1_3300807_C_T_b37	1	3300807	DAPL1	9.38055e-07
10_131684717_G_A_b37	10	131684717	WDSUB1	3.72825e-07
12_22890730_C_A_b37	12	22890730	CD302	1.28513e-06
14_63121446_G_A_b37	14	63121446	DPP4	2.64569e-06
6_45524946_A_G_b37	6	45524946	FAP	3.71396e-06
11_116369171_G_A_b37	11	116369171	IFIH1	4.48119e-06
22_43615899_C_T_b37	22	43615899	GCA	5.78881e-07
2_61473148_T_C_b37	2	61473148	KCNH7	3.7509e-06
10_72721192_C_T_b37	10	72721192	SCN3A	6.62023e-06
3_29228968_C_T_b37	3	29228968	GALNT3	1.1119e-06
8_128980008_C_T_b37	8	128980008	TTC21B	1.97169e-06
7_23836550_T_C_b37	7	23836550	SCN9A	3.11283e-07
10_2701181_G_A_b37	10	2701181	SCN7A	1.02811e-06
5_31688497_A_G_b37	5	31688497	B3GALT1	2.78147e-06
20_19716602_C_T_b37	20	19716602	STK39	5.63886e-06
2_207369450_G_A_b37	2	207369450	CERS6	6.2558e-07
9_115691913_G_A_b37	9	115691913	SPC25	4.08021e-06
4_156303904_A_G_b37	4	156303904	DHRS9	1.84475e-06
6_116570597_T_C_b37	6	116570597	LRP2	1.89351e-06
11_123349468_C_T_b37	11	123349468	KLHL41	2.44802e-08
4_163966691_C_T_b37	4	163966691	PHOSPHO2	1.14504e-06
18_65551694_T_C_b37	18	65551694	KLHL23	3.23267e-06
2_228460684_A_G_b37	2	228460684	UBR3	3.58481e-06
21_22905991_C_A_b37	21	22905991	GAD1	5.24463e-07
2_155040818_A_G_b37	2	155040818	TLK1	5.14542e-06
5_171709191_G_T_b37	5	171709191	METTL8	1.9359e-06
18_74221862_A_C_b37	18	74221862	CYBRD1	8.57548e-06
12_77545111_C_T_b37	12	77545111	DYNC1I2	2.51008e-06
2_230029360_G_A_b37	2	230029360	CDCA7	3.00679e-06
4_25068062_T_C_b37	4	25068062	SCRN3	2.41207e-06
21_42112794_A_G_b37	21	42112794	CHRNA1	4.49775e-07
2_59500763_A_C_b37	2	59500763	CHN1	9.04379e-07
13_59660939_T_G_b37	13	59660939	KIAA1715	8.63662e-06
11_133083185_G_A_b37	11	133083185	CELA3A	9.78066e-06
7_11275420_G_A_b37	7	11275420	WNT4	1.32364e-07
10_105594855_A_G_b37	10	105594855	ZBTB40	6.75021e-06
13_70951038_T_C_b37	13	70951038	EPHA8	1.21826e-07
10_44213720_G_T_b37	10	44213720	C1QA	4.83453e-06
13_30807748_A_G_b37	13	30807748	EPHB2	6.57291e-06
17_70577514_A_G_b37	17	70577514	HOXD1	1.36708e-06
19_6775910_G_A_b37	19	6775910	MTX2	1.44268e-07
22_39205717_T_C_b37	22	39205717	NFE2L2	5.60472e-06
19_49512857_C_T_b37	19	49512857	AGPS	3.53637e-06
3_67165009_G_T_b37	3	67165009	TTC30A	6.16746e-06
9_137790376_C_T_b37	9	137790376	RBM45	1.69798e-07
16_81821203_C_T_b37	16	81821203	PRKRA	5.10469e-06
2_228118596_A_G_b37	2	228118596	DFNB59	9.41349e-08
16_55735912_C_T_b37	16	55735912	PLEKHA3	3.09755e-06
3_124861307_C_T_b37	3	124861307	TTN	4.69801e-09
2_80372587_A_G_b37	2	80372587	ZNF385B	3.55036e-06
9_3150887_G_A_b37	9	3150887	CWC22	1.24586e-07
21_40119930_A_G_b37	21	40119930	UBE2E3	5.30839e-06
2_65715983_C_A_b37	2	65715983	PDE1A	8.97621e-07
17_71869791_T_C_b37	17	71869791	DNAJC10	5.06154e-07
3_118786845_A_G_b37	3	118786845	FRZB	9.98828e-06
12_76154329_T_G_b37	12	76154329	NUP35	2.78517e-06
15_32947045_T_G_b37	15	32947045	ZNF804A	6.01569e-07
3_30111359_G_A_b37	3	30111359	TFPI	4.46119e-06
11_104537299_C_T_b37	11	104537299	GULP1	1.01293e-06
1_241334777_A_C_b37	1	241334777	COL3A1	8.9864e-08
3_116501616_G_A_b37	3	116501616	WDR75	1.25544e-09
4_182514392_A_G_b37	4	182514392	SLC40A1	3.27598e-06
13_71155658_C_A_b37	13	71155658	ASNSD1	9.37264e-07
3_191302048_T_G_b37	3	191302048	OSGEPL1	1.21539e-06
12_127488549_T_C_b37	12	127488549	ORMDL1	4.30335e-06
16_71440719_A_G_b37	16	71440719	PMS1	9.06248e-07
4_185550764_T_C_b37	4	185550764	MSTN	2.09387e-06
15_23877411_G_A_b37	15	23877411	MFSD6	7.05563e-06
4_55073270_T_C_b37	4	55073270	NAB1	2.0984e-06
15_89264909_A_C_b37	15	89264909	STAT1	4.06163e-07
20_37878814_G_A_b37	20	37878814	STAT4	4.48861e-06
5_64851737_C_A_b37	5	64851737	NABP1	5.74263e-07
11_123512670_G_T_b37	11	123512670	SLC39A10	2.72757e-06
11_18835294_A_C_b37	11	18835294	DNAH7	9.51069e-06
1_213888861_A_C_b37	1	213888861	GTF3C3	2.60335e-06
3_116623836_G_A_b37	3	116623836	PGAP1	2.95699e-06
8_133770740_T_C_b37	8	133770740	ANKRD44	7.51103e-07
20_854681_C_T_b37	20	854681	RFTN2	4.55402e-06
7_16868971_G_A_b37	7	16868971	MARS2	7.32182e-06
20_5700705_G_A_b37	20	5700705	SATB2	4.872e-06
4_121587467_G_A_b37	4	121587467	C2orf69	6.56196e-06
5_167157190_A_G_b37	5	167157190	TYW5	1.49408e-06
6_149178217_T_G_b37	6	149178217	SGOL2	2.52782e-06
5_103182563_A_C_b37	5	103182563	BZW1	2.60449e-07
7_7685288_C_T_b37	7	7685288	CLK1	2.99478e-06
3_83951475_T_G_b37	3	83951475	PPIL3	2.38875e-06
14_76786433_T_G_b37	14	76786433	C1orf234	6.1793e-07
1_165349746_G_A_b37	1	165349746	HNRNPR	8.36415e-06
9_107645080_C_T_b37	9	107645080	TCEA3	8.84422e-06
7_155768061_T_C_b37	7	155768061	E2F2	1.78947e-06
5_7909907_A_C_b37	5	7909907	ID3	4.53155e-06
4_107453075_C_T_b37	4	107453075	ORC2	9.99299e-07
18_27004671_G_C_b37	18	27004671	CASP10	3.08632e-06
17_71701075_G_A_b37	17	71701075	TRAK2	7.67089e-06
13_79025470_T_C_b37	13	79025470	MPP4	1.06009e-06
6_117405301_G_A_b37	6	117405301	ALS2	4.13919e-06
20_55660567_G_T_b37	20	55660567	NOP58	2.57857e-06
17_35252013_G_A_b37	17	35252013	BMPR2	3.20239e-06
3_178008970_G_T_b37	3	178008970	FAM117B	9.63607e-07
4_177386304_C_T_b37	4	177386304	ICA1L	8.09957e-06
2_53944366_A_G_b37	2	53944366	WDR12	1.89037e-06
5_166290574_A_G_b37	5	166290574	NBEAL1	2.00953e-06
5_155603311_G_A_b37	5	155603311	CYP20A1	2.8798e-06
8_82073833_T_C_b37	8	82073833	PARD3B	1.25577e-06
22_42742938_G_A_b37	22	42742938	NDUFS1	7.66462e-06
8_53861485_C_T_b37	8	53861485	EEF1B2	4.83564e-06
10_71423907_G_A_b37	10	71423907	ZDBF2	3.14878e-06
7_157145431_T_C_b37	7	157145431	ADAM23	2.05948e-06
5_52751154_T_C_b37	5	52751154	MDH1B	4.86181e-06
13_43297299_G_C_b37	13	43297299	CPO	6.92088e-06
2_30418294_A_C_b37	2	30418294	METTL21A	2.18602e-07
2_20089224_T_C_b37	2	20089224	CCNYL1	3.89228e-07
2_129193361_A_G_b37	2	129193361	PLEKHM3	2.93575e-06
2_192340057_C_T_b37	2	192340057	CRYGD	4.08721e-07
12_43877334_A_G_b37	12	43877334	CRYGA	1.96591e-06
10_64253044_T_C_b37	10	64253044	C2orf80	4.00877e-07
9_3949244_T_C_b37	9	3949244	PIKFYVE	3.88781e-06
7_20337516_G_A_b37	7	20337516	UNC80	6.53784e-06
16_51797252_G_A_b37	16	51797252	KANSL1L	3.79485e-07
13_66391319_T_C_b37	13	66391319	MYL1	5.92708e-06
16_8202602_T_C_b37	16	8202602	CPS1	3.968e-06
3_140986153_A_C_b37	3	140986153	ERBB4	3.32173e-06
1_71657212_A_G_b37	1	71657212	IKZF2	5.95536e-06
2_43121853_T_C_b37	2	43121853	VWC2L	5.22553e-07
5_131799526_G_T_b37	5	131799526	FN1	3.78368e-06
3_74530646_G_A_b37	3	74530646	MREG	2.531e-06
5_181660_T_G_b37	5	181660	TMEM169	6.3306e-07
13_31104467_T_C_b37	13	31104467	XRCC5	4.96784e-06
2_206062506_C_T_b37	2	206062506	SMARCAL1	7.97317e-06
12_129997417_C_T_b37	12	129997417	IGFBP5	9.86381e-07
22_26658556_C_T_b37	22	26658556	TNS1	4.39567e-06
12_48169526_A_G_b37	12	48169526	CXCR1	1.80501e-06
18_53845164_G_A_b37	18	53845164	ARPC2	2.39014e-06
11_98768970_G_A_b37	11	98768970	AAMP	1.66536e-06
2_2741446_A_G_b37	2	2741446	PNKD	1.51604e-06
2_33680762_G_A_b37	2	33680762	SLC11A1	2.68169e-08
4_141824132_A_G_b37	4	141824132	RQCD1	5.65055e-06
11_81467652_A_C_b37	11	81467652	PLCD4	1.30849e-06
1_87897907_A_G_b37	1	87897907	RNF25	1.00366e-06
5_83378766_G_A_b37	5	83378766	GALE	9.66058e-06
19_29928871_C_T_b37	19	29928871	WNT10A	4.92587e-07
9_74268913_G_T_b37	9	74268913	SLC23A3	2.19759e-07
15_95801419_T_C_b37	15	95801419	ABCB6	4.6735e-06
7_49509385_A_G_b37	7	49509385	ANKZF1	2.88492e-07
15_29690037_T_C_b37	15	29690037	DES	3.64845e-09
4_153935823_C_T_b37	4	153935823	SPEG	4.50348e-06
11_75142918_G_T_b37	11	75142918	GMPPA	4.09814e-06
11_120479125_A_G_b37	11	120479125	ASIC4	9.66451e-06
3_176022286_T_C_b37	3	176022286	CHPF	9.01231e-08
2_63395979_G_A_b37	2	63395979	TMEM198	9.29095e-06
20_8464286_C_T_b37	20	8464286	INHA	3.11832e-06
18_51128110_C_G_b37	18	51128110	STK11IP	2.54451e-06
2_80692107_C_T_b37	2	80692107	SLC4A3	1.25411e-06
19_34231081_A_G_b37	19	34231081	FARSB	4.66131e-06
3_155135036_C_T_b37	3	155135036	AP1S3	3.95675e-06
1_113943954_A_G_b37	1	113943954	MRPL44	1.7946e-06
7_77908928_C_T_b37	7	77908928	FAM124B	9.77791e-09
14_104647606_G_A_b37	14	104647606	NYAP2	5.2661e-06
16_51457948_C_T_b37	16	51457948	IRS1	6.57669e-06
7_43200551_T_G_b37	7	43200551	SLC19A3	2.81763e-06
12_116295116_C_T_b37	12	116295116	DAW1	3.37087e-06
3_124644411_C_T_b37	3	124644411	PID1	9.82529e-06
18_62164462_T_C_b37	18	62164462	DNER	2.60263e-06
13_98053792_G_A_b37	13	98053792	FBXO36	3.24618e-06
4_178985883_C_T_b37	4	178985883	SP140	1.20421e-07
11_110221134_T_C_b37	11	110221134	SP140L	5.1912e-06
1_28431100_G_A_b37	1	28431100	CAB39	9.86867e-06
2_203438090_C_T_b37	2	203438090	PSMD1	1.44035e-06
9_72027018_G_T_b37	9	72027018	B3GNT7	8.27067e-06
15_24032467_C_T_b37	15	24032467	PDE6D	1.28898e-06
4_154854767_G_A_b37	4	154854767	NPPC	2.80938e-06
18_21114997_C_T_b37	18	21114997	ECEL1	5.32811e-06
2_68003733_C_T_b37	2	68003733	EFHD1	1.53429e-06
13_31996394_T_C_b37	13	31996394	GIGYF2	3.34344e-06
2_79783547_T_C_b37	2	79783547	STPG1	2.2352e-07
7_14029739_T_C_b37	7	14029739	NIPAL3	8.79531e-07
18_2902869_C_T_b37	18	2902869	NGEF	9.54008e-06
12_101976761_A_G_b37	12	101976761	INPP5D	2.01916e-06
12_122031725_G_A_b37	12	122031725	SH3BP4	2.388e-06
1_175426442_G_A_b37	1	175426442	ACKR3	6.42052e-07
2_23378230_A_G_b37	2	23378230	RAB17	5.43589e-06
9_14724502_T_C_b37	9	14724502	LRRFIP1	4.45727e-07
13_96306146_G_A_b37	13	96306146	UBE2F	9.35432e-06
10_125975658_C_T_b37	10	125975658	ILKAP	1.75115e-06
20_17122593_A_G_b37	20	17122593	TWIST2	1.243e-06
6_5732820_A_G_b37	6	5732820	GPC1	1.832e-06
4_18279269_C_T_b37	4	18279269	RNPEPL1	1.25556e-06
15_95048523_G_A_b37	15	95048523	GPR35	6.73636e-06
9_21066113_G_T_b37	9	21066113	PASK	5.58396e-06
2_156872446_C_T_b37	2	156872446	HDLBP	8.04081e-06
10_62565043_C_T_b37	10	62565043	2016-09-02	5.95385e-06
14_21434319_C_T_b37	14	21434319	FARP2	2.37184e-07
11_8274391_A_C_b37	11	8274391	THAP4	3.67839e-07
5_145931937_C_T_b37	5	145931937	DTYMK	7.19861e-07
2_159663616_G_A_b37	2	159663616	ING5	8.07389e-08
4_158682757_A_T_b37	4	158682757	D2HGDH	3.57136e-06
7_85160755_T_G_b37	7	85160755	NEU4	7.32679e-08
8_106590705_C_A_b37	8	106590705	CNTN6	6.13858e-07
7_54677825_A_G_b37	7	54677825	CNTN4	2.69011e-08
20_18645033_A_G_b37	20	18645033	TRNT1	1.27892e-07
11_81611392_G_T_b37	11	81611392	LRRN1	5.49108e-06
2_16145517_G_A_b37	2	16145517	SETMAR	2.281e-06
4_182498876_C_A_b37	4	182498876	ITPR1	6.54512e-06
12_6931690_A_G_b37	12	6931690	BHLHE40	1.65532e-06
6_32591914_G_C_b37	6	32591914	EDEM1	1.28415e-06
2_71341232_C_A_b37	2	71341232	GRM7	1.4744e-07
10_10542851_A_C_b37	10	10542851	LMCD1	1.47712e-06
5_124600022_G_T_b37	5	124600022	SSUH2	1.31126e-06
9_3857702_C_T_b37	9	3857702	SRGAP3	2.09556e-07
2_127895573_G_T_b37	2	127895573	OGG1	7.55674e-07
11_64011854_C_T_b37	11	64011854	CAMK1	9.71603e-06
5_107525505_G_T_b37	5	107525505	TMEM50A	8.03256e-06
1_188482284_A_G_b37	1	188482284	TMEM57	2.09174e-06
10_28704213_A_G_b37	10	28704213	JAGN1	4.18291e-07
20_23637093_G_T_b37	20	23637093	IL17RE	5.9444e-06
5_130152348_G_T_b37	5	130152348	IL17RC	1.60635e-08
3_45877712_G_A_b37	3	45877712	PRRT3	2.38236e-06
11_119503670_A_C_b37	11	119503670	EMC3	7.95249e-06
3_135950090_T_C_b37	3	135950090	FANCD2	5.00042e-06
19_53876108_A_G_b37	19	53876108	BRK1	8.61517e-08
1_89787286_A_G_b37	1	89787286	SEC13	9.35016e-06
1_151250421_A_G_b37	1	151250421	HRH1	2.89688e-06
2_241604696_T_C_b37	2	241604696	TAMM41	4.66837e-06
10_214721_A_C_b37	10	214721	TIMP4	3.51326e-07
6_139039029_G_A_b37	6	139039029	CAND2	9.96175e-06
3_37582867_C_T_b37	3	37582867	HDAC11	4.67453e-06
6_169604100_C_T_b37	6	169604100	FBLN2	3.97196e-07
3_2895684_T_C_b37	3	2895684	WNT7A	4.0174e-08
21_43875463_A_G_b37	21	43875463	CHCHD4	9.97029e-07
13_38403766_A_G_b37	13	38403766	XPC	6.03816e-07
21_22905991_C_A_b37	21	22905991	GRIP2	6.07591e-06
22_30672352_G_T_b37	22	30672352	FGD5	3.01441e-06
10_133212064_T_C_b37	10	133212064	MRPS25	2.29965e-06
21_25801836_C_T_b37	21	25801836	METTL6	2.86451e-06
18_71387442_T_C_b37	18	71387442	EAF1	2.77591e-06
12_20518025_T_G_b37	12	20518025	ANKRD28	5.79673e-06
4_63546448_G_T_b37	4	63546448	GALNT15	5.8862e-06
1_206736573_G_A_b37	1	206736573	DPH3	1.63928e-06
10_8540193_C_T_b37	10	8540193	PLCL2	1.64074e-06
2_227014062_A_C_b37	2	227014062	SATB1	7.80413e-06
5_178758238_G_A_b37	5	178758238	KCNH8	9.83013e-06
7_12065016_C_G_b37	7	12065016	EFHB	4.10588e-06
6_167245665_C_T_b37	6	167245665	KAT2B	4.55436e-06
9_74031923_T_C_b37	9	74031923	ATAD3C	1.41926e-06
8_81095395_C_T_b37	8	81095395	SSU72	4.94204e-06
1_17714638_A_G_b37	1	17714638	MMP23B	5.66237e-06
7_6370194_C_T_b37	7	6370194	RARB	9.81552e-08
4_40314351_G_T_b37	4	40314351	TOP2B	1.12839e-08
12_119558565_C_T_b37	12	119558565	NGLY1	3.83036e-06
12_129152457_A_G_b37	12	129152457	SLC4A7	5.06553e-06
7_77128987_G_A_b37	7	77128987	ZCWPW2	7.83249e-06
12_58707065_A_G_b37	12	58707065	STT3B	3.80772e-06
3_13233385_A_C_b37	3	13233385	OSBPL10	1.8439e-07
21_33329322_C_T_b37	21	33329322	MTFR1L	8.8889e-06
7_13207049_T_C_b37	7	13207049	AUNIP	4.72463e-07
12_108582298_G_A_b37	12	108582298	PAFAH2	1.25229e-06
16_81528621_A_G_b37	16	81528621	TRIM63	7.82443e-08
6_6960046_C_T_b37	6	6960046	PDIK1L	4.44086e-06
2_58041936_C_T_b37	2	58041936	GLB1	1.46416e-07
10_113248666_T_C_b37	10	113248666	TMPPE	8.02335e-06
12_2500431_G_A_b37	12	2500431	SUSD5	4.66861e-06
20_6271069_G_A_b37	20	6271069	CLASP2	8.54837e-07
7_73059990_T_C_b37	7	73059990	ARPP21	6.81352e-07
16_6227023_G_T_b37	16	6227023	STAC	2.23013e-06
9_11239009_C_T_b37	9	11239009	LRRFIP2	6.47672e-06
3_31955806_A_G_b37	3	31955806	GOLGA4	9.19328e-06
5_5989136_C_T_b37	5	5989136	ITGA9	3.65856e-06
21_45386033_A_G_b37	21	45386033	CTDSPL	4.9682e-07
20_52673829_G_A_b37	20	52673829	VILL	8.31737e-06
2_5994603_G_A_b37	2	5994603	MYD88	1.08805e-07
10_133377506_T_C_b37	10	133377506	ACVR2B	1.76943e-06
5_24865888_G_A_b37	5	24865888	EXOG	2.48545e-06
7_104556432_G_A_b37	7	104556432	SCN5A	2.88311e-07
6_117882209_G_A_b37	6	117882209	SCN11A	4.09792e-06
4_11227687_G_T_b37	4	11227687	TTC21A	4.39305e-06
14_58906406_G_A_b37	14	58906406	CX3CR1	4.53146e-06
16_13456969_A_G_b37	16	13456969	SLC25A38	3.03092e-08
6_130027320_G_A_b37	6	130027320	RPSA	7.01426e-06
6_72040511_A_G_b37	6	72040511	MOBP	5.1437e-06
10_125297721_T_A_b37	10	125297721	EIF1B	3.28258e-07
5_84427469_A_G_b37	5	84427469	ZNF621	4.67626e-06
1_220974391_C_A_b37	1	220974391	CTNNB1	2.90544e-07
5_169494844_A_G_b37	5	169494844	ULK4	1.29822e-06
1_237993028_A_G_b37	1	237993028	LYZL4	2.07369e-06
10_132913972_G_A_b37	10	132913972	SEC22C	3.33788e-07
5_92064532_C_T_b37	5	92064532	SS18L2	6.73678e-06
8_38445267_A_G_b37	8	38445267	ACKR2	1.79642e-06
18_53669755_A_G_b37	18	53669755	ZNF662	3.00142e-06
14_50459609_T_C_b37	14	50459609	KRBOX1	3.12533e-07
1_54827554_T_C_b37	1	54827554	SNRK	2.81729e-07
7_78107798_C_T_b37	7	78107798	TCAIM	2.1635e-08
4_122175354_T_C_b37	4	122175354	ZNF852	1.48981e-08
8_96582468_G_A_b37	8	96582468	ZKSCAN7	6.69905e-06
8_117823217_A_G_b37	8	117823217	ZNF35	8.45586e-06
1_48998748_T_G_b37	1	48998748	ZNF502	4.36836e-06
2_212181355_G_A_b37	2	212181355	ZNF501	6.66153e-06
12_124968349_T_C_b37	12	124968349	KIF15	4.23857e-06
13_110917507_A_T_b37	13	110917507	ZDHHC3	2.57364e-06
6_781563_C_T_b37	6	781563	LARS2	4.15348e-06
3_2101328_G_A_b37	3	2101328	SACM1L	1.36058e-06
18_9029240_T_C_b37	18	9029240	ZNF593	4.12139e-07
10_130801822_C_T_b37	10	130801822	SH3BGRL3	5.70183e-08
1_247781105_A_G_b37	1	247781105	UBXN11	6.21254e-08
14_74419825_G_A_b37	14	74419825	ALS2CL	6.82929e-07
5_58697449_T_C_b37	5	58697449	TMIE	1.99528e-07
7_126867288_C_T_b37	7	126867288	MYL3	5.04048e-06
6_29935798_T_C_b37	6	29935798	PTH1R	7.03437e-07
13_30720425_T_C_b37	13	30720425	SCAP	9.16022e-06
1_242746708_A_G_b37	1	242746708	ELP6	1.88869e-06
5_14106401_C_T_b37	5	14106401	CSPG5	1.05573e-06
6_114791568_G_A_b37	6	114791568	MAP4	8.98653e-06
7_50873730_A_T_b37	7	50873730	SPINK8	6.88367e-07
5_6522711_G_A_b37	5	6522711	FBXW12	3.02734e-06
18_8415381_G_A_b37	18	8415381	PLXNB1	4.56625e-06
1_19046048_G_A_b37	1	19046048	ATRIP	5.80886e-07
3_112061731_G_A_b37	3	112061731	PFKFB4	6.55488e-06
20_10291007_C_A_b37	20	10291007	COL7A1	8.9998e-08
6_164704293_C_T_b37	6	164704293	UQCRC1	2.869e-06
16_84476552_C_T_b37	16	84476552	CELSR3	4.82763e-06
11_70047091_A_G_b37	11	70047091	PRKAR2A	6.37883e-06
8_22892274_T_C_b37	8	22892274	SLC25A20	1.06579e-06
6_168451970_C_T_b37	6	168451970	ARIH2	8.5389e-06
19_44300576_C_T_b37	19	44300576	WDR6	3.23597e-06
3_158430706_A_G_b37	3	158430706	NDUFAF3	5.39147e-06
12_16294049_C_T_b37	12	16294049	IMPDH2	5.02434e-07
13_52545141_A_G_b37	13	52545141	QARS	5.40003e-06
12_4418784_T_C_b37	12	4418784	USP19	3.30567e-06
10_52088733_A_C_b37	10	52088733	LAMB2	6.494e-06
15_31243198_C_T_b37	15	31243198	CCDC71	5.09117e-06
3_72378950_A_G_b37	3	72378950	KLHDC8B	1.56075e-06
1_225875917_G_A_b37	1	225875917	GPX1	1.5642e-06
12_86080227_T_C_b37	12	86080227	RHOA	9.56087e-06
9_78407484_T_C_b37	9	78407484	AMT	2.1788e-06
4_173128421_A_G_b37	4	173128421	NICN1	3.94559e-07
5_151902735_T_C_b37	5	151902735	BSN	3.64126e-07
3_165010692_G_A_b37	3	165010692	MST1	6.28867e-06
1_1885055_C_T_b37	1	1885055	IP6K1	5.8015e-06
2_98309882_C_T_b37	2	98309882	FAM212A	4.92723e-06
1_69050409_G_A_b37	1	69050409	UBA7	4.52798e-06
3_32455081_G_A_b37	3	32455081	TRAIP	4.24639e-06
2_4666728_T_C_b37	2	4666728	MST1R	7.95129e-06
20_44950851_T_C_b37	20	44950851	MON1A	1.80888e-07
14_71096344_G_T_b37	14	71096344	RBM5	5.5469e-06
2_206595810_C_T_b37	2	206595810	SEMA3F	3.95442e-08
6_2209860_C_A_b37	6	2209860	HYAL3	8.09678e-06
7_25062741_C_T_b37	7	25062741	NAT6	2.42962e-06
5_22363953_T_A_b37	5	22363953	DHDDS	6.76617e-07
11_116277665_G_A_b37	11	116277665	ARID1A	1.49203e-06
6_168529337_G_A_b37	6	168529337	GPN2	1.10252e-06
2_50381744_T_C_b37	2	50381744	NUDC	5.68025e-08
11_114078905_C_T_b37	11	114078905	TUSC2	3.60268e-06
10_79459419_T_C_b37	10	79459419	NPRL2	8.15784e-06
11_64011854_C_T_b37	11	64011854	CACNA2D2	4.79087e-07
10_28850954_T_C_b37	10	28850954	CISH	1.10085e-06
8_143906327_C_T_b37	8	143906327	VPRBP	3.66208e-06
1_118860766_T_C_b37	1	118860766	TEX264	2.19577e-06
4_25068062_T_C_b37	4	25068062	GRM2	9.43091e-07
17_53445130_C_T_b37	17	53445130	RRP9	4.86161e-06
14_37335460_T_C_b37	14	37335460	PCBP4	7.34123e-07
10_14737912_T_C_b37	10	14737912	ABHD14B	2.91993e-06
6_141087211_C_T_b37	6	141087211	TWF2	2.82846e-06
5_2917651_A_G_b37	5	2917651	DNAH1	2.82311e-06
22_30672352_G_T_b37	22	30672352	SEMA3G	6.2051e-06
7_111112853_C_T_b37	7	111112853	TNNC1	1.50144e-06
9_103151008_C_T_b37	9	103151008	STAB1	7.42987e-06
18_56296138_T_C_b37	18	56296138	NT5DC2	5.15372e-06
6_151327559_G_A_b37	6	151327559	PBRM1	6.78639e-08
4_159635244_T_C_b37	4	159635244	GNL3	1.88441e-06
7_53110362_C_T_b37	7	53110362	GLT8D1	5.044e-07
21_39371998_T_C_b37	21	39371998	SPCS1	2.65932e-06
2_8776102_C_T_b37	2	8776102	NEK4	4.05702e-06
10_44969576_G_A_b37	10	44969576	ITIH3	9.99095e-11
3_7840909_A_G_b37	3	7840909	MUSTN1	4.63089e-06
8_56800539_G_A_b37	8	56800539	TMEM110	1.08663e-06
4_84659390_G_A_b37	4	84659390	CACNA1D	1.0438e-06
6_36126650_A_G_b37	6	36126650	IL17RB	1.27911e-06
11_6776133_T_C_b37	11	6776133	ACTR8	1.83341e-06
3_158320703_C_A_b37	3	158320703	ERC2	2.71658e-06
4_131090084_C_T_b37	4	131090084	ARHGEF3	4.12929e-06
2_133381436_G_A_b37	2	133381436	IL17RD	5.7651e-06
14_101980145_T_C_b37	14	101980145	HESX1	1.10376e-06
8_32170923_G_A_b37	8	32170923	ASB14	2.30724e-06
7_17081157_G_A_b37	7	17081157	PDE12	1.48891e-06
5_117967517_C_T_b37	5	117967517	ARF4	1.02751e-06
11_97681076_T_C_b37	11	97681076	DENND6A	3.66579e-06
20_17977549_T_C_b37	20	17977549	SLMAP	4.45094e-06
17_78761708_C_A_b37	17	78761708	ABHD6	8.91367e-08
15_55519759_C_T_b37	15	55519759	RPP14	1.31529e-06
2_156506662_T_C_b37	2	156506662	PDHB	7.66064e-06
3_105759149_C_T_b37	3	105759149	KCTD6	1.07762e-06
18_41698004_G_A_b37	18	41698004	ACOX2	2.01125e-07
8_19265640_C_T_b37	8	19265640	FHIT	1.76715e-06
21_19625225_C_A_b37	21	19625225	PTPRG	1.36783e-06
3_125239869_G_A_b37	3	125239869	CADPS	9.28285e-06
10_87862479_T_C_b37	10	87862479	FAM46B	1.0433e-06
12_65089285_T_C_b37	12	65089285	TMEM222	5.93894e-06
7_5120148_C_A_b37	7	5120148	FCN3	2.27255e-09
6_167080717_A_G_b37	6	167080717	CD164L2	6.08153e-07
7_8007876_G_A_b37	7	8007876	THOC7	4.034e-06
1_23376541_T_G_b37	1	23376541	ATXN7	4.0692e-07
5_157328916_C_A_b37	5	157328916	PRICKLE2	2.39753e-06
3_177133282_C_T_b37	3	177133282	MAGI1	6.88597e-06
11_11108680_T_C_b37	11	11108680	EOGT	6.54134e-06
16_81820486_C_A_b37	16	81820486	TMF1	2.65248e-08
2_224416586_C_T_b37	2	224416586	ARL6IP5	4.30178e-06
12_6909442_T_C_b37	12	6909442	FRMD4B	4.15797e-06
11_10753952_G_A_b37	11	10753952	EIF4E3	2.51093e-06
3_108644054_G_A_b37	3	108644054	GXYLT2	7.20393e-06
11_124408216_T_C_b37	11	124408216	EBLN2	4.33437e-07
12_100057524_C_T_b37	12	100057524	ROBO1	1.41553e-06
3_34417504_A_G_b37	3	34417504	CADM2	1.87769e-06
5_33660468_C_T_b37	5	33660468	CHMP2B	6.02147e-07
4_63388805_G_A_b37	4	63388805	HTR1F	3.15605e-06
14_56237858_G_A_b37	14	56237858	CGGBP1	7.59491e-07
4_54723240_A_G_b37	4	54723240	EPHA3	1.61168e-06
3_187429508_T_G_b37	3	187429508	PROS1	8.18982e-07
6_80178392_T_C_b37	6	80178392	ARL13B	8.78653e-08
9_96895108_G_T_b37	9	96895108	EPHA6	7.51347e-07
13_64048075_T_C_b37	13	64048075	ARL6	1.64826e-06
11_101353344_T_C_b37	11	101353344	CRYBG3	1.48246e-06
15_56056360_C_T_b37	15	56056360	CLDND1	2.31882e-06
3_471846_A_G_b37	3	471846	CPOX	3.5929e-06
3_2042282_T_C_b37	3	2042282	DCBLD2	9.29592e-06
2_105952528_C_T_b37	2	105952528	CMSS1	6.54927e-06
17_42423665_A_G_b37	17	42423665	FILIP1L	2.41993e-06
10_61576850_T_C_b37	10	61576850	TBC1D23	2.59461e-06
4_44082635_G_A_b37	4	44082635	NIT2	4.07088e-06
11_42031820_T_C_b37	11	42031820	TOMM70A	5.11623e-07
4_46567173_G_A_b37	4	46567173	TRMT10C	1.87171e-06
2_45167570_G_T_b37	2	45167570	PCNP	9.2287e-06
2_216637129_A_G_b37	2	216637129	ZBTB11	2.19038e-06
4_14926218_G_A_b37	4	14926218	NXPE3	1.93132e-08
19_11284539_T_C_b37	19	11284539	ALCAM	5.32952e-06
5_14807020_C_T_b37	5	14807020	AHDC1	3.15958e-06
8_128395508_T_G_b37	8	128395508	IFI6	5.15533e-11
20_41845581_A_G_b37	20	41845581	STX12	2.82065e-06
13_27398788_G_A_b37	13	27398788	PVRL3	3.16538e-07
5_9984618_T_C_b37	5	9984618	PLCXD2	3.26019e-06
6_20527017_T_C_b37	6	20527017	PHLDB2	4.56236e-06
2_242712870_G_T_b37	2	242712870	NAA50	3.20517e-06
22_23490335_C_A_b37	22	23490335	GAP43	2.07505e-06
4_71016379_A_G_b37	4	71016379	LSAMP	2.49377e-06
16_83553443_G_A_b37	16	83553443	IGSF11	3.81701e-07
20_23311090_G_T_b37	20	23311090	B4GALT4	8.45149e-06
19_52296853_A_C_b37	19	52296853	ARHGAP31	6.55146e-06
9_94622509_G_A_b37	9	94622509	TMEM39A	8.96244e-06
14_56548918_C_A_b37	14	56548918	TIMMDC1	2.01691e-06
Brain_Cortex_114_91_17342659_G_T_b37	1	17342659	COX17	6.97102e-06
1_4037665_T_C_b37	1	4037665	MAATS1	6.52147e-06
18_64928752_A_G_b37	18	64928752	GSK3B	3.1425e-07
6_166100118_T_C_b37	6	166100118	GPR156	9.61288e-06
6_3908474_A_G_b37	6	3908474	LRRC58	1.78693e-07
1_242612420_G_A_b37	1	242612420	RABL3	7.99569e-06
19_15520536_G_A_b37	19	15520536	GTF2E1	4.01051e-06
6_166200471_C_A_b37	6	166200471	STXBP5L	4.1082e-06
3_116531708_C_A_b37	3	116531708	FBXO40	1.90082e-06
21_27443650_G_A_b37	21	27443650	HCLS1	6.71228e-07
14_23506110_C_T_b37	14	23506110	GOLGB1	6.12121e-07
9_6121504_G_T_b37	9	6121504	IQCB1	3.44583e-06
2_35574746_G_A_b37	2	35574746	EAF2	1.8574e-06
14_27537116_C_T_b37	14	27537116	SLC15A2	1.54261e-06
10_44694201_C_T_b37	10	44694201	CD86	3.63999e-06
11_5906205_G_A_b37	11	5906205	CCDC58	2.04082e-06
4_113317475_T_C_b37	4	113317475	PARP14	9.61544e-08
22_26615238_G_A_b37	22	26615238	DIRC2	9.4629e-07
2_171077276_G_A_b37	2	171077276	PDIA5	2.91518e-06
12_106566174_A_C_b37	12	106566174	ADCY5	2.11857e-06
5_107476501_C_T_b37	5	107476501	MYLK	1.16074e-08
8_11302445_T_C_b37	8	11302445	UMPS	1.78554e-06
2_43909378_G_A_b37	2	43909378	ZNF148	1.28713e-06
21_34220611_A_G_b37	21	34220611	SMPDL3B	7.12703e-11
12_49149425_C_T_b37	12	49149425	XKR8	8.76926e-07
8_61320911_T_C_b37	8	61320911	EYA3	2.59329e-06
13_31993799_T_C_b37	13	31993799	DNAJC8	5.18256e-07
1_89151598_T_G_b37	1	89151598	SESN2	6.46141e-06
1_98651527_A_G_b37	1	98651527	MED18	1.12513e-06
10_126687528_C_T_b37	10	126687528	PHACTR4	2.51414e-08
10_132366530_C_T_b37	10	132366530	ROPN1B	9.23122e-06
21_36254732_G_A_b37	21	36254732	SLC41A3	1.33905e-06
12_106542947_C_T_b37	12	106542947	ALDH1L1	8.52455e-06
10_66505513_G_A_b37	10	66505513	KLF15	5.21767e-06
1_98821224_T_C_b37	1	98821224	UROC1	2.45313e-08
16_85689653_A_G_b37	16	85689653	CHCHD6	6.37919e-06
4_95954962_T_G_b37	4	95954962	TPRA1	4.19155e-06
9_14001362_G_C_b37	9	14001362	MCM2	6.23253e-07
22_45237237_G_A_b37	22	45237237	PODXL2	3.87404e-06
13_36301684_A_G_b37	13	36301684	KBTBD12	3.18159e-06
20_17915546_G_A_b37	20	17915546	SEC61A1	8.88181e-06
2_142942925_C_T_b37	2	142942925	RPN1	3.58544e-07
12_118135896_G_A_b37	12	118135896	ACAD9	4.33484e-07
11_112912947_C_T_b37	11	112912947	KIAA1257	2.07265e-07
22_44589857_T_G_b37	22	44589857	RHO	5.3684e-06
7_90343695_G_T_b37	7	90343695	PLXND1	3.63715e-06
14_56729696_T_C_b37	14	56729696	TMCC1	3.27809e-06
6_151219414_T_C_b37	6	151219414	TRH	2.10664e-07
2_165508389_C_T_b37	2	165508389	ALG1L2	1.57265e-06
4_140721565_G_T_b37	4	140721565	ATP2C1	3.02211e-07
5_154983297_G_A_b37	5	154983297	ASTE1	1.99568e-06
6_10064233_T_C_b37	6	10064233	NUDT16	5.38668e-06
7_123594206_G_A_b37	7	123594206	DNAJC13	6.55116e-07
11_123065183_C_T_b37	11	123065183	TMEM108	9.00286e-06
2_125213854_G_A_b37	2	125213854	CDV3	1.0922e-06
2_83020550_T_C_b37	2	83020550	TF	6.25849e-06
7_103766003_T_C_b37	7	103766003	SRPRB	5.44433e-06
10_67318448_G_T_b37	10	67318448	SLCO2A1	2.89478e-06
7_30782394_T_C_b37	7	30782394	RYK	1.57501e-06
8_62465580_T_C_b37	8	62465580	CEP63	8.64126e-06
2_6841330_C_A_b37	2	6841330	PPP2R3A	4.53724e-06
10_115214154_C_A_b37	10	115214154	MSL2	1.90872e-06
16_3039859_A_C_b37	16	3039859	STAG1	2.80064e-06
2_25347046_T_C_b37	2	25347046	NCK1	9.51646e-06
9_20188704_C_T_b37	9	20188704	DZIP1L	2.80752e-06
3_159241272_T_C_b37	3	159241272	ARMC8	2.94494e-07
14_40903948_C_A_b37	14	40903948	MRAS	1.54076e-06
14_52275082_T_C_b37	14	52275082	ESYT3	1.72007e-07
6_68813313_A_T_b37	6	68813313	CEP70	2.11009e-07
18_76507775_T_G_b37	18	76507775	TAF12	6.47876e-07
1_208562158_T_C_b37	1	208562158	YTHDF2	4.98111e-06
3_134124907_G_A_b37	3	134124907	SRSF4	1.15126e-07
3_3142423_C_T_b37	3	3142423	MECR	1.03524e-07
4_41799127_T_C_b37	4	41799127	TFDP2	1.81081e-06
6_160853393_G_A_b37	6	160853393	XRN1	4.87584e-06
9_25241082_T_G_b37	9	25241082	ATR	2.65348e-07
5_165228818_A_G_b37	5	165228818	PLS1	3.62255e-06
1_234510262_A_G_b37	1	234510262	TRPC1	1.9826e-07
4_77719812_C_T_b37	4	77719812	CHST2	5.496e-08
16_50756881_A_G_b37	16	50756881	WWTR1	3.0602e-06
1_238578178_A_G_b37	1	238578178	COMMD2	1.66329e-06
17_36680186_A_G_b37	17	36680186	MED12L	4.16104e-06
14_58906406_G_A_b37	14	58906406	P2RY12	4.99321e-06
10_132859229_C_T_b37	10	132859229	MBNL1	2.04597e-06
8_94667346_G_A_b37	8	94667346	DHX36	4.77328e-07
6_90218106_C_A_b37	6	90218106	C3orf33	3.713e-06
1_5669639_T_G_b37	1	5669639	GMPS	5.82655e-07
3_7708008_T_C_b37	3	7708008	PTPRU	1.50145e-06
1_117596187_A_C_b37	1	117596187	MATN1	2.81218e-07
18_1621927_A_C_b37	18	1621927	NKAIN1	2.95047e-07
1_156778122_G_T_b37	1	156778122	ZCCHC17	2.09178e-06
2_61231014_C_T_b37	2	61231014	SERINC2	7.12886e-07
11_134411391_C_T_b37	11	134411391	TINAGL1	2.93511e-06
6_158653630_G_T_b37	6	158653630	HCRTR1	4.6927e-07
8_63840209_C_T_b37	8	63840209	KPNA6	2.84442e-06
18_11667035_A_C_b37	18	11667035	DCDC2B	3.59668e-07
7_78155339_T_C_b37	7	78155339	FAM167B	9.55442e-06
17_69073319_A_C_b37	17	69073319	HDAC1	1.24816e-06
3_64156160_G_T_b37	3	64156160	TSSK3	5.38045e-06
10_24426693_T_C_b37	10	24426693	CDK11A	9.1729e-09
1_161941219_T_C_b37	1	161941219	CALML6	3.51472e-06
16_75144265_A_C_b37	16	75144265	GABRD	4.51258e-07
7_157848913_T_C_b37	7	157848913	ZBTB8OS	3.01916e-06
6_90958231_C_G_b37	6	90958231	YARS	8.38209e-07
13_20736180_T_C_b37	13	20736180	FNDC5	2.17663e-06
12_33537387_T_C_b37	12	33537387	TMEM54	5.25224e-06
13_114156517_G_A_b37	13	114156517	TRIM62	2.557e-06
3_152760119_T_C_b37	3	152760119	ZNF362	2.83063e-06
14_31188833_G_A_b37	14	31188833	ZSCAN20	7.28626e-07
12_117811409_C_T_b37	12	117811409	C1orf94	9.14952e-06
16_83577108_T_C_b37	16	83577108	SMIM12	2.62797e-07
22_45886998_A_G_b37	22	45886998	GJB5	2.27568e-07
4_71181895_C_T_b37	4	71181895	GJB3	8.54221e-06
8_467521_T_C_b37	8	467521	ZMYM6NB	6.23951e-06
8_95742295_A_G_b37	8	95742295	ZMYM1	1.18051e-07
9_71960398_A_G_b37	9	71960398	SFPQ	4.85355e-07
14_96038299_G_A_b37	14	96038299	KIAA0319L	8.24638e-06
18_7467962_A_G_b37	18	7467962	C1orf216	3.63882e-06
8_99748515_A_T_b37	8	99748515	AGO4	6.0393e-08
10_33255172_A_G_b37	10	33255172	AGO1	6.24222e-07
9_138078679_T_C_b37	9	138078679	ADPRHL2	2.42362e-06
7_39324983_G_A_b37	7	39324983	COL8A2	4.06672e-06
6_158462506_A_G_b37	6	158462506	OSCP1	2.1673e-06
8_96574975_G_A_b37	8	96574975	CSF3R	9.81366e-07
17_64955732_G_A_b37	17	64955732	GRIK3	7.00114e-07
10_130299910_T_C_b37	10	130299910	ZC3H12A	1.58223e-06
17_65476330_C_T_b37	17	65476330	SNIP1	1.45015e-07
8_8855032_C_T_b37	8	8855032	DNALI1	2.13605e-06
15_53846490_T_G_b37	15	53846490	C1orf109	1.48094e-06
10_72046512_A_G_b37	10	72046512	CDCA8	6.23512e-06
10_69945299_C_T_b37	10	69945299	EPHA10	6.03116e-06
21_42469338_A_G_b37	21	42469338	C1orf122	8.07067e-06
19_24160651_A_G_b37	19	24160651	MTF1	5.23431e-06
11_15773738_G_A_b37	11	15773738	SF3A3	1.87832e-06
4_37244135_C_A_b37	4	37244135	UTP11L	4.38349e-06
20_15639525_A_G_b37	20	15639525	POU3F1	1.63761e-06
14_95029852_G_T_b37	14	95029852	RRAGC	7.24015e-06
20_10334478_C_T_b37	20	10334478	MACF1	7.44496e-06
21_25514090_A_G_b37	21	25514090	BMP8A	1.99816e-06
7_157536990_C_T_b37	7	157536990	HEYL	8.69713e-07
1_163312387_A_G_b37	1	163312387	NT5C1A	2.6101e-06
8_121818671_A_G_b37	8	121818671	PPIE	1.76429e-06
8_28984042_T_C_b37	8	28984042	BMP8B	5.02808e-07
18_74345036_A_G_b37	18	74345036	TRIT1	2.37806e-06
9_110989319_C_A_b37	9	110989319	MYCL	3.42411e-06
3_42252274_G_A_b37	3	42252274	CAP1	2.65522e-07
12_26914100_A_G_b37	12	26914100	RLF	1.58959e-06
17_34159889_A_G_b37	17	34159889	ZMPSTE24	3.97556e-06
5_63049105_T_G_b37	5	63049105	COL9A2	7.70777e-06
1_50808204_G_A_b37	1	50808204	ZFP69B	2.01034e-06
14_61652860_T_C_b37	14	61652860	ZFP69	1.55345e-06
11_20099449_C_T_b37	11	20099449	RER1	3.53026e-06
8_23547214_T_C_b37	8	23547214	TNFRSF14	2.19094e-08
14_97176198_T_C_b37	14	97176198	ZNF684	5.0197e-06
10_1681656_G_A_b37	10	1681656	CITED4	5.54697e-06
3_196454560_G_A_b37	3	196454560	FOXO6	6.90797e-07
20_33780970_T_C_b37	20	33780970	RIMKLA	1.19589e-06
3_197183102_T_C_b37	3	197183102	PPCS	5.08649e-06
5_28367296_A_G_b37	5	28367296	YBX1	3.27287e-07
5_8150674_T_C_b37	5	8150674	ERMAP	6.15407e-06
8_133312022_T_C_b37	8	133312022	EBNA1BP2	6.09495e-06
18_7375434_C_T_b37	18	7375434	MPL	1.51332e-06
5_114792198_A_G_b37	5	114792198	CDC20	1.93887e-06
12_129601289_A_G_b37	12	129601289	ELOVL1	4.48475e-07
19_1993444_T_C_b37	19	1993444	PTPRF	2.54165e-06
7_18014643_C_T_b37	7	18014643	DPH2	8.77049e-06
1_83078326_G_A_b37	1	83078326	ATP6V0B	2.03279e-06
2_119268214_A_G_b37	2	119268214	DMAP1	2.23743e-06
5_2949174_T_C_b37	5	2949174	KIF2C	4.90705e-06
14_102109128_T_A_b37	14	102109128	BEST4	6.71506e-06
22_38678564_T_G_b37	22	38678564	PTCH2	1.19063e-06
13_53896520_C_T_b37	13	53896520	HECTD3	2.48605e-07
18_73540744_C_A_b37	18	73540744	UROD	5.47992e-06
4_13044249_C_T_b37	4	13044249	HPDL	9.1216e-06
19_7763045_C_A_b37	19	7763045	MUTYH	1.42661e-07
6_12217225_A_G_b37	6	12217225	TOE1	9.62632e-06
22_46416893_T_G_b37	22	46416893	TESK2	8.36474e-06
21_36666340_G_T_b37	21	36666340	MMACHC	6.58044e-07
6_163310603_G_T_b37	6	163310603	PRDX1	4.52542e-08
6_17031611_A_G_b37	6	17031611	AKR1A1	4.76213e-08
2_161339964_T_C_b37	2	161339964	PIK3R3	2.73326e-06
5_50030791_A_C_b37	5	50030791	LURAP1	5.65906e-06
17_67027870_A_G_b37	17	67027870	RAD54L	5.31077e-07
6_132298141_G_A_b37	6	132298141	KNCN	5.31602e-07
13_43270517_C_T_b37	13	43270517	MKNK1	5.88963e-06
8_129076270_A_G_b37	8	129076270	EFCAB14	3.29363e-06
14_21623836_G_A_b37	14	21623836	CYP4A11	4.06585e-06
4_178701788_G_A_b37	4	178701788	CYP4Z1	1.38261e-06
5_38755640_T_G_b37	5	38755640	CYP4A22	2.75319e-06
6_151616531_C_G_b37	6	151616531	PRDM16	4.18008e-06
8_30915627_G_A_b37	8	30915627	ARHGEF16	1.1003e-06
11_103978210_C_T_b37	11	103978210	MEGF6	1.04483e-06
12_114457844_T_C_b37	12	114457844	TPRG1L	5.97548e-08
4_189102627_G_T_b37	4	189102627	TP73	4.65583e-07
18_44128503_C_A_b37	18	44128503	CCDC27	5.30705e-07
12_11667151_G_A_b37	12	11667151	BEND5	2.52339e-06
3_126009008_G_A_b37	3	126009008	CDKN2C	8.68089e-06
11_130448044_G_A_b37	11	130448044	TTC39A	1.49144e-06
20_53257989_G_T_b37	20	53257989	OSBPL9	6.65059e-07
7_47446215_C_A_b37	7	47446215	RAB3B	3.23485e-07
15_79474840_G_A_b37	15	79474840	BTF3L4	3.05002e-06
4_3643599_A_C_b37	4	3643599	CC2D1B	5.67136e-06
7_101121294_C_T_b37	7	101121294	ORC1	2.11329e-06
11_62204613_T_C_b37	11	62204613	PRPF38A	5.70083e-06
19_9151030_C_T_b37	19	9151030	GPX7	6.60889e-06
11_17533635_G_A_b37	11	17533635	ZYG11B	2.98978e-06
5_177352864_C_A_b37	5	177352864	SCP2	1.74097e-06
1_92106237_T_C_b37	1	92106237	LRP8	2.95289e-09
10_82627614_T_G_b37	10	82627614	GLIS1	9.93902e-06
12_67043027_C_A_b37	12	67043027	NDC1	5.14707e-06
2_153961022_A_G_b37	2	153961022	HSPB11	9.08777e-06
12_129702178_T_C_b37	12	129702178	LRRC42	1.26364e-08
9_81381363_C_T_b37	9	81381363	CDCP2	6.69858e-06
2_80329431_T_C_b37	2	80329431	SSBP3	6.91429e-06
8_19726130_A_G_b37	8	19726130	ACOT11	5.06916e-06
6_160568997_G_A_b37	6	160568997	PARS2	5.47131e-08
20_2178442_A_G_b37	20	2178442	DHCR24	3.27112e-06
12_56026305_T_G_b37	12	56026305	TMEM61	1.86332e-06
20_18192251_C_T_b37	20	18192251	USP24	5.29833e-07
15_96038738_G_A_b37	15	96038738	PRKAA2	4.01767e-07
5_76615691_G_A_b37	5	76615691	DAB1	8.36786e-06
9_7130193_A_G_b37	9	7130193	OMA1	9.15362e-06
8_5453042_A_G_b37	8	5453042	TM2D1	2.4999e-06
15_57863647_T_C_b37	15	57863647	INADL	2.63674e-07
2_1367035_G_C_b37	2	1367035	KANK4	2.61799e-07
13_38733746_C_T_b37	13	38733746	ATG4C	6.81813e-06
9_14830821_T_C_b37	9	14830821	ALG6	8.88556e-08
18_75846907_C_T_b37	18	75846907	ITGB3BP	2.9117e-06
14_82503851_A_G_b37	14	82503851	PGM1	8.13458e-06
15_61466893_G_A_b37	15	61466893	ROR1	4.66119e-08
2_220638455_A_G_b37	2	220638455	CACHD1	4.82553e-06
8_137383553_T_C_b37	8	137383553	AK4	9.62669e-07
2_197110296_T_C_b37	2	197110296	CEP104	3.73481e-06
3_6893897_T_C_b37	3	6893897	AJAP1	1.93656e-06
18_26974154_A_G_b37	18	26974154	NPHP4	8.13135e-06
4_120822520_T_C_b37	4	120822520	PDE4B	1.86317e-06
3_99283762_C_T_b37	3	99283762	TCTEX1D1	9.84645e-06
16_3032566_A_G_b37	16	3032566	SERBP1	4.94587e-06
22_43714716_A_G_b37	22	43714716	RPE65	5.0397e-06
4_141896424_T_A_b37	4	141896424	SRSF11	9.96267e-06
2_54916230_A_G_b37	2	54916230	ANKRD13C	6.3811e-06
2_3707423_C_T_b37	2	3707423	HHLA3	5.88545e-06
8_49253060_C_T_b37	8	49253060	CTH	1.32784e-06
11_120989335_A_G_b37	11	120989335	PTGER3	3.13384e-06
13_25562152_C_A_b37	13	25562152	NEGR1	8.199e-08
10_45504499_A_C_b37	10	45504499	TNNI3K	8.83396e-07
3_62756449_G_A_b37	3	62756449	SLC44A5	5.65512e-06
6_67624209_A_G_b37	6	67624209	RABGGTB	5.70631e-06
11_126187868_G_A_b37	11	126187868	MSH4	3.08789e-07
6_24939827_A_G_b37	6	24939827	ST6GALNAC3	2.29913e-06
2_34037917_A_G_b37	2	34037917	ST6GALNAC5	3.87538e-07
22_49004504_A_G_b37	22	49004504	FAM73A	8.09505e-06
10_44969576_G_A_b37	10	44969576	NEXN	4.27792e-09
3_136882119_C_A_b37	3	136882119	DNAJB4	4.80424e-06
9_78613185_G_A_b37	9	78613185	IFI44L	7.97957e-08
9_78613185_G_A_b37	9	78613185	IFI44	3.1396e-09
22_27136316_G_A_b37	22	27136316	TTLL7	7.724e-06
8_129896821_C_T_b37	8	129896821	SAMD13	2.59303e-06
5_58013991_A_G_b37	5	58013991	RPF1	9.72028e-06
21_31317009_A_G_b37	21	31317009	ZNHIT6	4.68573e-06
6_139134558_C_T_b37	6	139134558	ODF2L	9.77641e-07
5_155745660_A_C_b37	5	155745660	CLCA4	5.34205e-06
1_212723176_G_A_b37	1	212723176	HS2ST1	1.63139e-06
5_94619232_T_C_b37	5	94619232	CCBL2	3.85618e-07
4_3743603_G_A_b37	4	3743603	RBMXL1	7.17959e-06
10_128826012_A_G_b37	10	128826012	GBP3	1.08501e-06
3_62557237_T_C_b37	3	62557237	GBP1	3.15258e-06
6_4323940_A_G_b37	6	4323940	GBP2	1.90355e-06
9_7374476_C_A_b37	9	7374476	ZNF326	3.47026e-07
4_130077663_C_T_b37	4	130077663	HFM1	4.8554e-06
1_25525711_C_T_b37	1	25525711	CDC7	4.24636e-07
11_84740875_A_C_b37	11	84740875	ICMT	5.62454e-06
2_20270027_A_G_b37	2	20270027	ACOT7	1.33069e-06
13_107895045_T_C_b37	13	107895045	HES2	1.95073e-06
2_52799328_G_T_b37	2	52799328	ESPN	8.20611e-07
6_109597826_G_T_b37	6	109597826	NOL9	3.33065e-06
4_161597656_T_G_b37	4	161597656	TAS1R1	1.38284e-06
7_14859251_G_A_b37	7	14859251	C1orf146	1.03874e-06
4_75186254_C_T_b37	4	75186254	GLMN	1.65814e-07
4_16513748_T_C_b37	4	16513748	RPAP2	7.66556e-06
1_59758869_T_G_b37	1	59758869	EVI5	4.94718e-06
2_182380210_C_T_b37	2	182380210	RPL5	1.06771e-06
20_8464286_C_T_b37	20	8464286	MTF2	3.94059e-06
10_66505513_G_A_b37	10	66505513	DR1	5.8792e-06
13_94008800_C_T_b37	13	94008800	BCAR3	3.43093e-07
5_16910789_G_A_b37	5	16910789	DNTTIP2	3.65222e-08
2_207093108_T_C_b37	2	207093108	ARHGAP29	5.37502e-07
18_24762114_G_T_b37	18	24762114	F3	7.20076e-06
8_22567600_T_C_b37	8	22567600	TMEM56	2.92919e-06
18_52547057_G_A_b37	18	52547057	SNX7	1.1419e-06
6_154771449_T_C_b37	6	154771449	AGL	3.24553e-06
16_5833981_G_A_b37	16	5833981	SLC35A3	8.00724e-07
13_109367538_C_T_b37	13	109367538	DBT	2.03465e-06
14_59074136_A_C_b37	14	59074136	RTCA	2.87034e-06
3_115411233_G_T_b37	3	115411233	VCAM1	2.31939e-08
16_5027715_C_T_b37	16	5027715	DPH5	6.64152e-06
7_16603225_T_C_b37	7	16603225	OLFM3	3.10003e-06
3_163534797_A_G_b37	3	163534797	AMY2B	4.37223e-07
8_85062704_G_T_b37	8	85062704	AMY2A	1.83799e-06
11_23457614_T_C_b37	11	23457614	NTNG1	1.32541e-06
5_155957439_G_T_b37	5	155957439	VAV3	1.7714e-06
22_46856483_G_A_b37	22	46856483	SLC25A24	2.01261e-06
19_48097125_T_G_b37	19	48097125	PRPF38B	5.59152e-06
14_22424896_A_C_b37	14	22424896	CLCC1	5.03856e-07
10_19981007_A_G_b37	10	19981007	KIAA1324	5.89341e-06
14_33572699_G_T_b37	14	33572699	SARS	8.16557e-06
7_52990209_G_A_b37	7	52990209	PSRC1	1.21218e-06
7_16826854_T_C_b37	7	16826854	MYBPHL	3.39762e-07
6_90996349_C_T_b37	6	90996349	SORT1	1.79041e-06
16_29159435_C_T_b37	16	29159435	PSMA5	1.50826e-06
16_83259253_C_T_b37	16	83259253	SYPL2	2.85083e-06
9_8847013_T_C_b37	9	8847013	GSTM5	6.49987e-06
10_87860250_T_C_b37	10	87860250	ALX3	2.54113e-06
5_8906784_C_A_b37	5	8906784	UBL4B	1.06775e-06
14_78576056_T_C_b37	14	78576056	RBM15	1.01972e-06
2_10196079_C_T_b37	2	10196079	PHF13	2.71726e-06
6_96204389_A_G_b37	6	96204389	THAP3	6.89814e-07
9_1258510_C_T_b37	9	1258510	CAMTA1	1.5746e-06
11_130292845_A_G_b37	11	130292845	TNFRSF9	7.53229e-07
17_55627356_G_A_b37	17	55627356	PROK1	3.93858e-07
16_78430633_C_T_b37	16	78430633	KCNA2	2.63374e-06
13_27376741_G_A_b37	13	27376741	DRAM2	8.78977e-06
4_124867588_G_C_b37	4	124867588	CEPT1	2.07468e-06
2_14684454_C_T_b37	2	14684454	CHI3L2	1.38486e-06
12_103214848_T_A_b37	12	103214848	PIFO	2.17663e-06
18_5117379_A_G_b37	18	5117379	OVGP1	8.4318e-07
4_101461378_G_A_b37	4	101461378	C1orf162	7.55257e-06
12_6066357_A_G_b37	12	6066357	FAM212B	8.92009e-06
12_31008385_A_G_b37	12	31008385	DDX20	5.79639e-06
13_104376722_G_A_b37	13	104376722	KCND3	2.81567e-07
21_43191594_T_C_b37	21	43191594	RHOC	2.38134e-06
7_141817070_G_A_b37	7	141817070	PPM1J	8.84079e-08
12_118326404_G_A_b37	12	118326404	LRIG2	3.43266e-06
11_12355552_A_G_b37	11	12355552	MAGI3	1.88147e-07
9_14728052_C_T_b37	9	14728052	PHTF1	6.23741e-06
2_113873018_C_T_b37	2	113873018	RSBN1	4.71403e-07
11_107505917_C_A_b37	11	107505917	AP4B1	4.95369e-07
8_135748474_C_T_b37	8	135748474	SYT6	1.56631e-07
2_28977274_A_G_b37	2	28977274	BCAS2	3.99212e-06
17_72198839_T_C_b37	17	72198839	CSDE1	1.10592e-06
3_70348405_G_A_b37	3	70348405	SIKE1	2.55159e-06
10_44972203_C_T_b37	10	44972203	TSPAN2	7.90179e-09
11_34904399_C_T_b37	11	34904399	NGF	6.28541e-06
7_43447973_C_A_b37	7	43447973	VANGL1	7.16902e-06
10_44969576_G_A_b37	10	44969576	CASQ2	5.28547e-08
4_5061373_C_T_b37	4	5061373	SLC22A15	2.64282e-06
16_82319653_A_C_b37	16	82319653	CD58	5.30858e-06
14_53657823_A_G_b37	14	53657823	IGSF3	2.26232e-06
10_91197183_T_C_b37	10	91197183	PTGFRN	6.36707e-07
1_247604258_C_A_b37	1	247604258	TRIM45	2.11069e-07
16_20193957_C_T_b37	16	20193957	TBX15	3.24622e-06
1_96679972_T_C_b37	1	96679972	PHGDH	3.13166e-06
