# Supplementary material for: Aging Shapes the Population-Mean and -Dispersion of Gene Expression in Human Brains
Source: Front Aging Neurosci. 2016 Aug 3;8:183. doi: 10.3389/fnagi.2016.00183 (PMC4971101; doi:10.3389/fnagi.2016.00183)
Supplement: Supplementary Table S5 — Differentially variable genes, identified using Levene's test, across brain regions (at significance level FDR 5%). The far right-hand column indicates whether expression dispersion decreases with age. [file Table5.XLSX]

## Sheet: GENE_fdr05x_res_list
Brain Region	Gene (848 distinct)	Levene's test P-value	FDR	Dispersion decreases with age?
Brain_Amygdala_72_67	HOXA1	3.23619e-10	5.84261e-06	0
Brain_Amygdala_72_67	USP17L22	2.83356e-09	2.55786e-05	0
Brain_Amygdala_72_67	MAGEA2B	2.70649e-08	0.000162877	0
Brain_Amygdala_72_67	OR7D2	1.10126e-07	0.000497052	1
Brain_Amygdala_72_67	PAGE3	1.7273e-07	0.000520881	1
Brain_Amygdala_72_67	OR1Q1	1.88726e-07	0.000520881	1
Brain_Amygdala_72_67	CLLU1	2.23533e-07	0.000520881	0
Brain_Amygdala_72_67	DIRC1	2.3081e-07	0.000520881	0
Brain_Amygdala_72_67	OR8D4	2.93047e-07	0.000587852	0
Brain_Amygdala_72_67	CLDN24	5.83078e-07	0.00105269	1
Brain_Amygdala_72_67	AADACL3	7.47046e-07	0.00122537	1
Brain_Amygdala_72_67	PAGE1	8.14469e-07	0.00122537	1
Brain_Amygdala_72_67	OR2AK2	9.64208e-07	0.00133906	1
Brain_Amygdala_72_67	HOXB8	1.22251e-06	0.00157652	1
Brain_Amygdala_72_67	TP53TG3B	1.37403e-06	0.00165379	1
Brain_Amygdala_72_67	LACTBL1	2.05862e-06	0.002223	1
Brain_Amygdala_72_67	SLC35A1	2.09322e-06	0.002223	1
Brain_Amygdala_72_67	DEFB136	3.57534e-06	0.00358606	1
Brain_Amygdala_72_67	IDO2	4.41842e-06	0.00398851	1
Brain_Amygdala_72_67	CD1C	5.62868e-06	0.00483905	1
Brain_Amygdala_72_67	LIPK	6.74065e-06	0.00553162	1
Brain_Amygdala_72_67	UNCX	7.89321e-06	0.00619583	0
Brain_Amygdala_72_67	RASEF	1.16095e-05	0.00776289	0
Brain_Amygdala_72_67	CEACAM16	1.2128e-05	0.00781236	0
Brain_Amygdala_72_67	CAGE1	1.25489e-05	0.00781236	0
Brain_Amygdala_72_67	SEPT14	1.3785e-05	0.00783654	0
Brain_Amygdala_72_67	ZP2	2.17977e-05	0.0112439	1
Brain_Amygdala_72_67	GPR82	2.58977e-05	0.0119293	0
Brain_Amygdala_72_67	SERPINB12	3.01957e-05	0.0132964	0
Brain_Amygdala_72_67	DESI2	3.61014e-05	0.014813	1
Brain_Amygdala_72_67	CCL3L3	5.10985e-05	0.0184507	1
Brain_Amygdala_72_67	TRIM10	5.6196e-05	0.0191721	1
Brain_Amygdala_72_67	DPPA5	5.62823e-05	0.0191721	0
Brain_Amygdala_72_67	GOLGA6C	6.7816e-05	0.0222609	1
Brain_Amygdala_72_67	CTNNA3	9.50463e-05	0.0281054	1
Brain_Amygdala_72_67	CATSPERB	9.69569e-05	0.0281054	0
Brain_Amygdala_72_67	OR52N2	0.000105639	0.0289536	0
Brain_Amygdala_72_67	PAGE5	0.000105845	0.0289536	0
Brain_Amygdala_72_67	ECH1	0.000110806	0.0294381	1
Brain_Amygdala_72_67	TRIM72	0.000141946	0.0337197	1
Brain_Amygdala_72_67	KATNAL1	0.00014956	0.0346173	1
Brain_Amygdala_72_67	DOK4	0.000184632	0.0411524	1
Brain_Amygdala_72_67	SESTD1	0.000198007	0.0430701	1
Brain_Amygdala_72_67	SCTR	0.000203655	0.0437713	1
Brain_Amygdala_72_67	KLHL33	0.000224807	0.0454215	1
Brain_Amygdala_72_67	NLRP4	0.000226428	0.0454215	0
Brain_Amygdala_72_67	CASQ1	0.00024681	0.0480396	0
Brain_Amygdala_72_67	RLN3	0.000252413	0.0480396	0
Brain_Amygdala_72_67	GDF10	0.000279295	0.0493397	1
Brain_Amygdala_72_67	GJB2	0.000281358	0.0493397	1
Brain_AnteriorCingulateCortex_BA24__84_77	REG4	2.0893e-10	3.84536e-06	0
Brain_AnteriorCingulateCortex_BA24__84_77	SLC22A24	5.14628e-09	4.73587e-05	0
Brain_AnteriorCingulateCortex_BA24__84_77	B4GALNT2	1.03369e-08	6.34168e-05	0
Brain_AnteriorCingulateCortex_BA24__84_77	SERPINA9	3.15238e-08	0.000122197	1
Brain_AnteriorCingulateCortex_BA24__84_77	IGF2BP1	3.31968e-08	0.000122197	0
Brain_AnteriorCingulateCortex_BA24__84_77	F13B	6.40931e-08	0.000196606	0
Brain_AnteriorCingulateCortex_BA24__84_77	RNF186	9.15143e-08	0.000240617	0
Brain_AnteriorCingulateCortex_BA24__84_77	TMEM114	2.48104e-07	0.000570794	1
Brain_AnteriorCingulateCortex_BA24__84_77	TMIGD1	2.88937e-07	0.000590877	1
Brain_AnteriorCingulateCortex_BA24__84_77	IL26	5.09186e-07	0.000937158	1
Brain_AnteriorCingulateCortex_BA24__84_77	SLC4A5	1.37541e-06	0.00230131	0
Brain_AnteriorCingulateCortex_BA24__84_77	OR8D1	1.64422e-06	0.00232805	1
Brain_AnteriorCingulateCortex_BA24__84_77	CATSPERD	2.64556e-06	0.00347797	0
Brain_AnteriorCingulateCortex_BA24__84_77	FTL	2.8579e-06	0.00349153	1
Brain_AnteriorCingulateCortex_BA24__84_77	DEFB131	3.03529e-06	0.00349153	1
Brain_AnteriorCingulateCortex_BA24__84_77	TBX22	3.46895e-06	0.00357325	1
Brain_AnteriorCingulateCortex_BA24__84_77	SLAMF6	3.49462e-06	0.00357325	0
Brain_AnteriorCingulateCortex_BA24__84_77	PF4V1	4.20292e-06	0.00386773	1
Brain_AnteriorCingulateCortex_BA24__84_77	DCC	5.01326e-06	0.00420551	1
Brain_AnteriorCingulateCortex_BA24__84_77	SERPINA11	5.02696e-06	0.00420551	1
Brain_AnteriorCingulateCortex_BA24__84_77	LHX8	5.81302e-06	0.00465168	1
Brain_AnteriorCingulateCortex_BA24__84_77	GABRR1	6.30103e-06	0.00482467	0
Brain_AnteriorCingulateCortex_BA24__84_77	OR10G7	6.55347e-06	0.00482467	1
Brain_AnteriorCingulateCortex_BA24__84_77	AIM1L	7.2658e-06	0.00514335	0
Brain_AnteriorCingulateCortex_BA24__84_77	GP9	8.37564e-06	0.00566377	1
Brain_AnteriorCingulateCortex_BA24__84_77	LGALS9B	9.07718e-06	0.00572125	0
Brain_AnteriorCingulateCortex_BA24__84_77	PSG4	9.59159e-06	0.00572125	0
Brain_AnteriorCingulateCortex_BA24__84_77	C8orf74	9.63644e-06	0.00572125	0
Brain_AnteriorCingulateCortex_BA24__84_77	DMRTC2	1.08521e-05	0.00624162	0
Brain_AnteriorCingulateCortex_BA24__84_77	ZNF284	1.36511e-05	0.00761361	1
Brain_AnteriorCingulateCortex_BA24__84_77	LMX1A	1.95647e-05	0.0100025	1
Brain_AnteriorCingulateCortex_BA24__84_77	OR2L8	2.19881e-05	0.0106497	1
Brain_AnteriorCingulateCortex_BA24__84_77	IQCF1	2.45953e-05	0.0113169	0
Brain_AnteriorCingulateCortex_BA24__84_77	USP17L7	2.66361e-05	0.0118674	0
Brain_AnteriorCingulateCortex_BA24__84_77	C10orf113	2.70814e-05	0.0118674	0
Brain_AnteriorCingulateCortex_BA24__84_77	MS4A4A	2.82941e-05	0.0121105	0
Brain_AnteriorCingulateCortex_BA24__84_77	PF4	3.26566e-05	0.0136601	0
Brain_AnteriorCingulateCortex_BA24__84_77	PHOSPHO1	3.40201e-05	0.0137214	1
Brain_AnteriorCingulateCortex_BA24__84_77	APOL4	3.43319e-05	0.0137214	0
Brain_AnteriorCingulateCortex_BA24__84_77	KRT35	3.62189e-05	0.0137214	0
Brain_AnteriorCingulateCortex_BA24__84_77	KIR2DL4	3.93508e-05	0.014201	0
Brain_AnteriorCingulateCortex_BA24__84_77	MAS1	4.87064e-05	0.0164383	1
Brain_AnteriorCingulateCortex_BA24__84_77	FERD3L	4.93735e-05	0.0164383	1
Brain_AnteriorCingulateCortex_BA24__84_77	KCNH5	5.50128e-05	0.0174571	1
Brain_AnteriorCingulateCortex_BA24__84_77	PPBP	5.64431e-05	0.0176074	0
Brain_AnteriorCingulateCortex_BA24__84_77	HOXA2	6.95892e-05	0.0197044	0
Brain_AnteriorCingulateCortex_BA24__84_77	OR10A2	7.78302e-05	0.0209772	1
Brain_AnteriorCingulateCortex_BA24__84_77	PARD6G	8.03745e-05	0.0211328	0
Brain_AnteriorCingulateCortex_BA24__84_77	VIL1	8.97993e-05	0.0232782	0
Brain_AnteriorCingulateCortex_BA24__84_77	RALGPS2	9.66252e-05	0.0246998	1
Brain_AnteriorCingulateCortex_BA24__84_77	AMELX	0.000100359	0.0253029	0
Brain_AnteriorCingulateCortex_BA24__84_77	TPST1	0.000102003	0.0253698	0
Brain_AnteriorCingulateCortex_BA24__84_77	GBP5	0.000108533	0.0262835	0
Brain_AnteriorCingulateCortex_BA24__84_77	DDX47	0.000112269	0.0264911	1
Brain_AnteriorCingulateCortex_BA24__84_77	RIN1	0.000116975	0.0269852	0
Brain_AnteriorCingulateCortex_BA24__84_77	SPTA1	0.00012016	0.0269852	0
Brain_AnteriorCingulateCortex_BA24__84_77	SFTA2	0.000121122	0.0269852	0
Brain_AnteriorCingulateCortex_BA24__84_77	GPR26	0.000121694	0.0269852	1
Brain_AnteriorCingulateCortex_BA24__84_77	SLC44A4	0.000123479	0.0270552	1
Brain_AnteriorCingulateCortex_BA24__84_77	TPBG	0.000127374	0.0275803	1
Brain_AnteriorCingulateCortex_BA24__84_77	NUTM2F	0.000142766	0.0298592	1
Brain_AnteriorCingulateCortex_BA24__84_77	GALR3	0.000146691	0.0303353	0
Brain_AnteriorCingulateCortex_BA24__84_77	HLA-DQA2	0.000156059	0.031914	0
Brain_AnteriorCingulateCortex_BA24__84_77	CCDC170	0.000157982	0.0319522	0
Brain_AnteriorCingulateCortex_BA24__84_77	KCNK18	0.00016521	0.033051	1
Brain_AnteriorCingulateCortex_BA24__84_77	SKIV2L2	0.000196725	0.0377813	1
Brain_AnteriorCingulateCortex_BA24__84_77	ECHDC3	0.000221742	0.0396229	1
Brain_AnteriorCingulateCortex_BA24__84_77	CHRM3	0.000227506	0.0399893	1
Brain_AnteriorCingulateCortex_BA24__84_77	CHRNA3	0.000233315	0.0405109	1
Brain_AnteriorCingulateCortex_BA24__84_77	GOLGA6L2	0.000267026	0.0446783	1
Brain_AnteriorCingulateCortex_BA24__84_77	SLC2A2	0.000272424	0.0451709	1
Brain_AnteriorCingulateCortex_BA24__84_77	VENTX	0.000297028	0.0479544	0
Brain_AnteriorCingulateCortex_BA24__84_77	TPO	0.000321664	0.0497498	1
Brain_Caudate_basalGanglia__117_101	OR5B21	5.53783e-10	1.01924e-05	0
Brain_Caudate_basalGanglia__117_101	NPHS2	1.42751e-09	1.31366e-05	1
Brain_Caudate_basalGanglia__117_101	UGT3A1	3.81344e-09	2.33954e-05	1
Brain_Caudate_basalGanglia__117_101	OR13F1	4.3143e-08	0.000193614	1
Brain_Caudate_basalGanglia__117_101	OR1L6	5.25982e-08	0.000193614	1
Brain_Caudate_basalGanglia__117_101	TPH2	7.33033e-08	0.000224858	1
Brain_Caudate_basalGanglia__117_101	PF4	1.44304e-07	0.000379416	0
Brain_Caudate_basalGanglia__117_101	TFDP3	5.13436e-07	0.00105989	1
Brain_Caudate_basalGanglia__117_101	SLAMF8	5.18285e-07	0.00105989	0
Brain_Caudate_basalGanglia__117_101	ASZ1	7.38517e-07	0.00117345	1
Brain_Caudate_basalGanglia__117_101	OR7A10	7.4099e-07	0.00117345	0
Brain_Caudate_basalGanglia__117_101	WFDC8	8.13764e-07	0.00117345	1
Brain_Caudate_basalGanglia__117_101	SLC35A1	8.28842e-07	0.00117345	1
Brain_Caudate_basalGanglia__117_101	ACTL8	9.06366e-07	0.00119155	0
Brain_Caudate_basalGanglia__117_101	MAGEB16	9.8368e-07	0.00120698	0
Brain_Caudate_basalGanglia__117_101	GSDMA	1.4055e-06	0.00161677	0
Brain_Caudate_basalGanglia__117_101	BPIFB3	1.53618e-06	0.00166314	0
Brain_Caudate_basalGanglia__117_101	UGT2B28	2.36087e-06	0.00225983	0
Brain_Caudate_basalGanglia__117_101	PLSCR5	2.37265e-06	0.00225983	1
Brain_Caudate_basalGanglia__117_101	CGB8	2.45567e-06	0.00225983	1
Brain_Caudate_basalGanglia__117_101	UBTFL1	3.16912e-06	0.00266057	0
Brain_Caudate_basalGanglia__117_101	MAS1	3.18026e-06	0.00266057	1
Brain_Caudate_basalGanglia__117_101	RBBP8NL	3.6723e-06	0.00293864	1
Brain_Caudate_basalGanglia__117_101	FBP2	4.22271e-06	0.00315113	1
Brain_Caudate_basalGanglia__117_101	PLSCR2	4.28027e-06	0.00315113	1
Brain_Caudate_basalGanglia__117_101	SLC6A20	4.63813e-06	0.00328326	0
Brain_Caudate_basalGanglia__117_101	EVX1	5.24381e-06	0.00349886	0
Brain_Caudate_basalGanglia__117_101	WNT3A	5.3229e-06	0.00349886	1
Brain_Caudate_basalGanglia__117_101	C4orf51	5.87968e-06	0.00373157	0
Brain_Caudate_basalGanglia__117_101	C7orf55	7.03057e-06	0.00431325	0
Brain_Caudate_basalGanglia__117_101	DEFB136	8.19133e-06	0.00486327	0
Brain_Caudate_basalGanglia__117_101	SERTM1	9.19485e-06	0.00528848	1
Brain_Caudate_basalGanglia__117_101	LYZL1	1.26615e-05	0.00685394	0
Brain_Caudate_basalGanglia__117_101	XAGE3	1.47048e-05	0.00773261	1
Brain_Caudate_basalGanglia__117_101	MS4A4A	1.94116e-05	0.00940187	0
Brain_Caudate_basalGanglia__117_101	CTAGE15	2.14353e-05	0.00991915	0
Brain_Caudate_basalGanglia__117_101	OTC	2.15575e-05	0.00991915	0
Brain_Caudate_basalGanglia__117_101	KCNJ5	2.26123e-05	0.0101507	0
Brain_Caudate_basalGanglia__117_101	CTAGE15	2.40751e-05	0.0101692	0
Brain_Caudate_basalGanglia__117_101	UBD	2.42781e-05	0.0101692	0
Brain_Caudate_basalGanglia__117_101	ARL11	2.43111e-05	0.0101692	0
Brain_Caudate_basalGanglia__117_101	RGS13	2.60052e-05	0.0105147	1
Brain_Caudate_basalGanglia__117_101	CNBD1	2.67603e-05	0.0105147	1
Brain_Caudate_basalGanglia__117_101	MT1H	2.68878e-05	0.0105147	0
Brain_Caudate_basalGanglia__117_101	OPN3	3.08793e-05	0.0112529	1
Brain_Caudate_basalGanglia__117_101	MTRNR2L6	3.60892e-05	0.0127735	0
Brain_Caudate_basalGanglia__117_101	PLAC8	4.76618e-05	0.0148681	0
Brain_Caudate_basalGanglia__117_101	CEACAM3	5.4338e-05	0.0166682	0
Brain_Caudate_basalGanglia__117_101	COL19A1	6.11463e-05	0.0181516	1
Brain_Caudate_basalGanglia__117_101	IGF1	7.34096e-05	0.0207862	1
Brain_Caudate_basalGanglia__117_101	SLC13A4	8.09562e-05	0.0215957	1
Brain_Caudate_basalGanglia__117_101	LECT2	8.09619e-05	0.0215957	1
Brain_Caudate_basalGanglia__117_101	GPR26	9.08416e-05	0.0235485	1
Brain_Caudate_basalGanglia__117_101	KMO	0.000107608	0.0267638	1
Brain_Caudate_basalGanglia__117_101	MS4A7	0.000122442	0.0292669	0
Brain_Caudate_basalGanglia__117_101	CALR3	0.000141032	0.0321545	0
Brain_Caudate_basalGanglia__117_101	ARHGAP40	0.000148305	0.0321545	0
Brain_Caudate_basalGanglia__117_101	RNASE6	0.000148499	0.0321545	0
Brain_Caudate_basalGanglia__117_101	OCSTAMP	0.000187138	0.0394733	0
Brain_Caudate_basalGanglia__117_101	CYTL1	0.000188734	0.0394733	0
Brain_Caudate_basalGanglia__117_101	IRX3	0.000195563	0.040442	0
Brain_Caudate_basalGanglia__117_101	SP8	0.000207446	0.0415005	1
Brain_Caudate_basalGanglia__117_101	POU4F2	0.000215413	0.0421875	1
Brain_Caudate_basalGanglia__117_101	CCL18	0.000217321	0.0421875	0
Brain_Caudate_basalGanglia__117_101	ALKBH4	0.000236795	0.0437312	1
Brain_Caudate_basalGanglia__117_101	GHRH	0.000236919	0.0437312	1
Brain_Caudate_basalGanglia__117_101	GPR32	0.000237605	0.0437312	1
Brain_Caudate_basalGanglia__117_101	FPR2	0.000252298	0.0459758	0
Brain_Caudate_basalGanglia__117_101	RHEBL1	0.000281961	0.049899	1
Brain_CerebellarHemisphere_105_93	ARGFX	6.9031e-11	1.24739e-06	0
Brain_CerebellarHemisphere_105_93	MT1HL1	8.40242e-10	7.59159e-06	0
Brain_CerebellarHemisphere_105_93	UBE2U	1.13256e-08	6.10516e-05	0
Brain_CerebellarHemisphere_105_93	OR52N2	1.35145e-08	6.10516e-05	0
Brain_CerebellarHemisphere_105_93	C3orf84	2.39734e-08	8.66399e-05	0
Brain_CerebellarHemisphere_105_93	STOML3	5.51792e-08	0.000166181	0
Brain_CerebellarHemisphere_105_93	KCNH5	1.17493e-07	0.00028	1
Brain_CerebellarHemisphere_105_93	SERPINB10	1.24943e-07	0.00028	0
Brain_CerebellarHemisphere_105_93	OPN1LW	1.39457e-07	0.00028	1
Brain_CerebellarHemisphere_105_93	CLDN24	2.13303e-07	0.000385438	1
Brain_CerebellarHemisphere_105_93	CARD17	2.58892e-07	0.000425289	1
Brain_CerebellarHemisphere_105_93	TREML4	3.11131e-07	0.000468512	0
Brain_CerebellarHemisphere_105_93	UGT2B17	5.57717e-07	0.000732674	0
Brain_CerebellarHemisphere_105_93	GPX5	5.6765e-07	0.000732674	0
Brain_CerebellarHemisphere_105_93	FAM170B	6.09373e-07	0.000734092	1
Brain_CerebellarHemisphere_105_93	SLC17A4	9.09553e-07	0.00102723	0
Brain_CerebellarHemisphere_105_93	POTEC	1.03983e-06	0.00104841	1
Brain_CerebellarHemisphere_105_93	TEX36	1.09611e-06	0.00104841	1
Brain_CerebellarHemisphere_105_93	FAM47C	1.14852e-06	0.00104841	0
Brain_CerebellarHemisphere_105_93	FOXI2	1.16039e-06	0.00104841	1
Brain_CerebellarHemisphere_105_93	CRHBP	2.22347e-06	0.00180238	1
Brain_CerebellarHemisphere_105_93	ANTXRL	2.29412e-06	0.00180238	1
Brain_CerebellarHemisphere_105_93	UNC93A	2.52665e-06	0.00190236	0
Brain_CerebellarHemisphere_105_93	CFHR5	3.02558e-06	0.00218689	1
Brain_CerebellarHemisphere_105_93	OCSTAMP	3.3182e-06	0.00230615	0
Brain_CerebellarHemisphere_105_93	NT5DC4	3.62969e-06	0.00242921	0
Brain_CerebellarHemisphere_105_93	FAM83B	3.88639e-06	0.00250811	0
Brain_CerebellarHemisphere_105_93	ENPP6	4.14866e-06	0.00254644	1
Brain_CerebellarHemisphere_105_93	FANCD2OS	4.77714e-06	0.00254644	0
Brain_CerebellarHemisphere_105_93	GUCA1C	4.77723e-06	0.00254644	1
Brain_CerebellarHemisphere_105_93	PGLYRP4	4.7913e-06	0.00254644	0
Brain_CerebellarHemisphere_105_93	GML	5.61413e-06	0.00289849	1
Brain_CerebellarHemisphere_105_93	SCGB1D1	5.80984e-06	0.00290906	1
Brain_CerebellarHemisphere_105_93	TCL1B	5.95658e-06	0.00290906	0
Brain_CerebellarHemisphere_105_93	C6orf222	6.15235e-06	0.0029256	0
Brain_CerebellarHemisphere_105_93	MMP26	7.01448e-06	0.00325004	1
Brain_CerebellarHemisphere_105_93	AQP2	7.42693e-06	0.00335511	0
Brain_CerebellarHemisphere_105_93	NPBWR2	7.81409e-06	0.00343444	0
Brain_CerebellarHemisphere_105_93	FGF23	9.28484e-06	0.00375585	0
Brain_CerebellarHemisphere_105_93	TBX20	9.35325e-06	0.00375585	1
Brain_CerebellarHemisphere_105_93	CFC1B	1.17186e-05	0.00460337	1
Brain_CerebellarHemisphere_105_93	LRTM1	1.22677e-05	0.00471653	0
Brain_CerebellarHemisphere_105_93	AKR1B15	1.28873e-05	0.00485155	0
Brain_CerebellarHemisphere_105_93	PAGE5	1.41167e-05	0.00510177	1
Brain_CerebellarHemisphere_105_93	SNN	1.45119e-05	0.00514175	0
Brain_CerebellarHemisphere_105_93	UGT2B7	1.90486e-05	0.0064725	0
Brain_CerebellarHemisphere_105_93	PROKR2	2.64665e-05	0.00829755	0
Brain_CerebellarHemisphere_105_93	WDR64	2.6633e-05	0.00829755	1
Brain_CerebellarHemisphere_105_93	PLEKHS1	2.85313e-05	0.00873831	0
Brain_CerebellarHemisphere_105_93	NTS	3.17224e-05	0.00931413	0
Brain_CerebellarHemisphere_105_93	XCR1	3.19577e-05	0.00931413	0
Brain_CerebellarHemisphere_105_93	RASSF6	3.46791e-05	0.00985212	1
Brain_CerebellarHemisphere_105_93	IL1RL1	3.4894e-05	0.00985212	0
Brain_CerebellarHemisphere_105_93	PTCHD3	3.64829e-05	0.010031	0
Brain_CerebellarHemisphere_105_93	TCF7	3.6638e-05	0.010031	0
Brain_CerebellarHemisphere_105_93	UGT2B15	5.57397e-05	0.0139891	0
Brain_CerebellarHemisphere_105_93	TIMD4	5.7792e-05	0.0141196	0
Brain_CerebellarHemisphere_105_93	OR52B2	5.83612e-05	0.0141196	0
Brain_CerebellarHemisphere_105_93	TSHB	6.49154e-05	0.0152124	1
Brain_CerebellarHemisphere_105_93	POPDC3	6.66663e-05	0.0152124	1
Brain_CerebellarHemisphere_105_93	DPCR1	6.77117e-05	0.0152124	0
Brain_CerebellarHemisphere_105_93	CD247	6.8997e-05	0.0152124	0
Brain_CerebellarHemisphere_105_93	SPATA3	7.3397e-05	0.0157891	0
Brain_CerebellarHemisphere_105_93	EVI2A	7.61036e-05	0.0161106	1
Brain_CerebellarHemisphere_105_93	OR52A1	7.66746e-05	0.0161106	0
Brain_CerebellarHemisphere_105_93	MGME1	7.86318e-05	0.0161155	0
Brain_CerebellarHemisphere_105_93	GOLGA8J	8.02656e-05	0.0161155	1
Brain_CerebellarHemisphere_105_93	TBC1D21	8.7991e-05	0.0167368	1
Brain_CerebellarHemisphere_105_93	SYTL5	9.85472e-05	0.0179874	1
Brain_CerebellarHemisphere_105_93	SPATA8	0.000105288	0.0190255	1
Brain_CerebellarHemisphere_105_93	SLAMF6	0.000108458	0.0192382	0
Brain_CerebellarHemisphere_105_93	SLC6A5	0.000109659	0.0192382	1
Brain_CerebellarHemisphere_105_93	VIP	0.00011329	0.0196841	1
Brain_CerebellarHemisphere_105_93	AQP6	0.000115787	0.0197357	1
Brain_CerebellarHemisphere_105_93	BTF3	0.000120418	0.0200013	1
Brain_CerebellarHemisphere_105_93	CLEC2A	0.00012065	0.0200013	1
Brain_CerebellarHemisphere_105_93	SIRPG	0.000123946	0.020361	0
Brain_CerebellarHemisphere_105_93	MEP1B	0.000144001	0.0228254	0
Brain_CerebellarHemisphere_105_93	TMEM119	0.000161353	0.0251325	0
Brain_CerebellarHemisphere_105_93	ERCC1	0.000162729	0.0251325	0
Brain_CerebellarHemisphere_105_93	GPR101	0.000173501	0.0261263	0
Brain_CerebellarHemisphere_105_93	H2AFB1	0.000199045	0.0294815	0
Brain_CerebellarHemisphere_105_93	PDGFRA	0.000224434	0.0321867	1
Brain_CerebellarHemisphere_105_93	MAP3K19	0.000254883	0.0351582	0
Brain_CerebellarHemisphere_105_93	NOTO	0.000266886	0.0362604	0
Brain_CerebellarHemisphere_105_93	MCCD1	0.000279639	0.03713	0
Brain_CerebellarHemisphere_105_93	LCN9	0.000281947	0.03713	0
Brain_CerebellarHemisphere_105_93	MMS22L	0.000313494	0.0398932	0
Brain_CerebellarHemisphere_105_93	IL1RAPL2	0.000328512	0.0407502	1
Brain_CerebellarHemisphere_105_93	TBX5	0.000332298	0.0407502	0
Brain_CerebellarHemisphere_105_93	CXCL6	0.000355428	0.0422667	0
Brain_CerebellarHemisphere_105_93	COL21A1	0.000355862	0.0422667	0
Brain_CerebellarHemisphere_105_93	MYRFL	0.000360154	0.0422667	0
Brain_CerebellarHemisphere_105_93	OR4N4	0.000377227	0.0431424	0
Brain_CerebellarHemisphere_105_93	PLD1	0.000392178	0.0445702	1
Brain_CerebellarHemisphere_105_93	KLHL4	0.000435455	0.0485721	1
Brain_CerebellarHemisphere_105_93	NDC80	0.000452254	0.0498306	1
Brain_Cerebellum_125_110	SERPINB12	1.62672e-11	2.94713e-07	1
Brain_Cerebellum_125_110	OR2G3	1.39925e-10	1.26751e-06	0
Brain_Cerebellum_125_110	LRRC8E	3.32083e-10	2.00545e-06	1
Brain_Cerebellum_125_110	VAMP2	1.83768e-09	8.32333e-06	0
Brain_Cerebellum_125_110	NCR2	2.52267e-08	9.14063e-05	1
Brain_Cerebellum_125_110	OR1L3	8.75094e-08	0.000240339	0
Brain_Cerebellum_125_110	VTCN1	9.39147e-08	0.000240339	1
Brain_Cerebellum_125_110	OR1C1	1.06128e-07	0.000240339	1
Brain_Cerebellum_125_110	OR13F1	1.86541e-07	0.000375507	1
Brain_Cerebellum_125_110	KRT73	2.17366e-07	0.000393802	1
Brain_Cerebellum_125_110	PRAMEF18	3.92883e-07	0.000647079	0
Brain_Cerebellum_125_110	ANXA8	4.64795e-07	0.000701724	1
Brain_Cerebellum_125_110	PDCL2	5.26604e-07	0.000733884	1
Brain_Cerebellum_125_110	CPN1	6.44835e-07	0.000788767	1
Brain_Cerebellum_125_110	LCE1F	6.53061e-07	0.000788767	1
Brain_Cerebellum_125_110	PRSS46	8.56977e-07	0.000970366	1
Brain_Cerebellum_125_110	TNS4	1.08224e-06	0.00110448	1
Brain_Cerebellum_125_110	TAS2R7	1.09735e-06	0.00110448	1
Brain_Cerebellum_125_110	TMPRSS15	1.20093e-06	0.00114512	0
Brain_Cerebellum_125_110	LRRC52	1.40927e-06	0.00127659	1
Brain_Cerebellum_125_110	NBPF6	1.64248e-06	0.00141699	0
Brain_Cerebellum_125_110	HS3ST6	1.73705e-06	0.00143046	1
Brain_Cerebellum_125_110	TEX11	2.28983e-06	0.00180369	1
Brain_Cerebellum_125_110	A1CF	2.55446e-06	0.0019283	1
Brain_Cerebellum_125_110	PAX4	2.69926e-06	0.0019561	0
Brain_Cerebellum_125_110	KERA	2.86076e-06	0.0019934	1
Brain_Cerebellum_125_110	NKX2-3	3.08763e-06	0.00204902	0
Brain_Cerebellum_125_110	TMEM202	3.16679e-06	0.00204902	1
Brain_Cerebellum_125_110	IFNA14	3.53933e-06	0.00221111	0
Brain_Cerebellum_125_110	FCRL4	4.83291e-06	0.00286756	0
Brain_Cerebellum_125_110	LCE2C	4.90668e-06	0.00286756	0
Brain_Cerebellum_125_110	ZNF177	5.75024e-06	0.00325553	1
Brain_Cerebellum_125_110	KRT80	6.6974e-06	0.00361606	1
Brain_Cerebellum_125_110	FAM9C	6.78623e-06	0.00361606	1
Brain_Cerebellum_125_110	CIB3	7.53019e-06	0.00383495	0
Brain_Cerebellum_125_110	HLA-DMA	7.62037e-06	0.00383495	0
Brain_Cerebellum_125_110	GAGE2C	8.21902e-06	0.00402443	1
Brain_Cerebellum_125_110	SERPINA9	9.20096e-06	0.00438668	1
Brain_Cerebellum_125_110	FOXI3	9.50138e-06	0.00441376	1
Brain_Cerebellum_125_110	DSPP	1.08488e-05	0.00491369	1
Brain_Cerebellum_125_110	KIR2DS4	1.177e-05	0.0051581	1
Brain_Cerebellum_125_110	PAX9	1.54702e-05	0.00651798	1
Brain_Cerebellum_125_110	RXFP3	1.75346e-05	0.00721988	0
Brain_Cerebellum_125_110	SERPINB7	2.16619e-05	0.0085315	1
Brain_Cerebellum_125_110	FGF8	2.23567e-05	0.00861781	1
Brain_Cerebellum_125_110	CYLC1	2.48969e-05	0.00939701	1
Brain_Cerebellum_125_110	RGPD3	2.80769e-05	0.010381	1
Brain_Cerebellum_125_110	IQCJ	3.19105e-05	0.0115625	0
Brain_Cerebellum_125_110	NEIL3	3.329e-05	0.0118258	1
Brain_Cerebellum_125_110	KRT15	3.77151e-05	0.0131373	1
Brain_Cerebellum_125_110	LDHAL6B	3.96041e-05	0.0131373	1
Brain_Cerebellum_125_110	IL36RN	3.96077e-05	0.0131373	1
Brain_Cerebellum_125_110	SPRR2G	4.6857e-05	0.0151591	0
Brain_Cerebellum_125_110	LRRC15	5.41261e-05	0.0171548	1
Brain_Cerebellum_125_110	NDC80	5.71809e-05	0.0172233	1
Brain_Cerebellum_125_110	RPTN	5.80088e-05	0.0172233	1
Brain_Cerebellum_125_110	NUP210L	5.89454e-05	0.0172233	1
Brain_Cerebellum_125_110	NOP14	6.28232e-05	0.0177839	0
Brain_Cerebellum_125_110	ATAD2	6.58904e-05	0.0181659	0
Brain_Cerebellum_125_110	SLC15A5	6.61781e-05	0.0181659	0
Brain_Cerebellum_125_110	CLDN8	6.75505e-05	0.0182659	0
Brain_Cerebellum_125_110	CASP14	6.91415e-05	0.0184211	1
Brain_Cerebellum_125_110	OR4N4	7.38199e-05	0.0188452	0
Brain_Cerebellum_125_110	TMEM11	7.93489e-05	0.0193109	1
Brain_Cerebellum_125_110	TMEM170B	7.99425e-05	0.0193109	1
Brain_Cerebellum_125_110	IRX4	8.17686e-05	0.0194921	0
Brain_Cerebellum_125_110	GAGE2A	8.81791e-05	0.020222	1
Brain_Cerebellum_125_110	BSX	0.000106443	0.0238077	1
Brain_Cerebellum_125_110	TREM1	0.000122271	0.0266889	1
Brain_Cerebellum_125_110	GATA3	0.00012599	0.0269367	1
Brain_Cerebellum_125_110	HBG2	0.000131967	0.0274809	1
Brain_Cerebellum_125_110	LOR	0.000143182	0.0283457	0
Brain_Cerebellum_125_110	SERPINB5	0.000144185	0.0283457	1
Brain_Cerebellum_125_110	WFDC5	0.00014713	0.0283457	1
Brain_Cerebellum_125_110	TMEM105	0.000147356	0.0283457	1
Brain_Cerebellum_125_110	FMR1NB	0.000150156	0.0283457	1
Brain_Cerebellum_125_110	ITGB1BP2	0.000153954	0.0287544	1
Brain_Cerebellum_125_110	TM4SF5	0.000170422	0.0315012	0
Brain_Cerebellum_125_110	CLDN1	0.000172138	0.0315012	1
Brain_Cerebellum_125_110	MAGEC2	0.000174534	0.0316203	1
Brain_Cerebellum_125_110	RTP3	0.000189056	0.0339122	1
Brain_Cerebellum_125_110	MYH8	0.000209622	0.0361688	1
Brain_Cerebellum_125_110	AMTN	0.000218639	0.0373687	0
Brain_Cerebellum_125_110	DDX3Y	0.000227434	0.0385086	0
Brain_Cerebellum_125_110	KRTDAP	0.000229863	0.0385168	1
Brain_Cerebellum_125_110	MBNL3	0.000273308	0.0430568	1
Brain_Cerebellum_125_110	CYSTM1	0.000293161	0.0450101	1
Brain_Cerebellum_125_110	DSG1	0.000316125	0.0478114	1
Brain_Cerebellum_125_110	RGL2	0.000316684	0.0478114	1
Brain_Cortex_114_97	BLOC1S3	7.25073e-12	1.3345e-07	0
Brain_Cortex_114_97	TCEB3CL2	4.20684e-11	3.87135e-07	0
Brain_Cortex_114_97	EDN2	1.97715e-08	0.000107812	1
Brain_Cortex_114_97	KDM5D	2.34311e-08	0.000107812	0
Brain_Cortex_114_97	CT45A1	1.2866e-07	0.00040003	0
Brain_Cortex_114_97	GSC2	1.30409e-07	0.00040003	1
Brain_Cortex_114_97	RPS4Y1	1.58416e-07	0.00041652	0
Brain_Cortex_114_97	PF4V1	2.08384e-07	0.000479413	0
Brain_Cortex_114_97	GPR78	2.39431e-07	0.000489637	1
Brain_Cortex_114_97	DDX3Y	2.95887e-07	0.000544581	0
Brain_Cortex_114_97	TREML4	4.94848e-07	0.000827971	0
Brain_Cortex_114_97	MPP5	6.11823e-07	0.000938384	0
Brain_Cortex_114_97	GPR139	7.29945e-07	0.000984644	1
Brain_Cortex_114_97	UTY	7.50427e-07	0.000984644	0
Brain_Cortex_114_97	FCAMR	8.02481e-07	0.000984644	1
Brain_Cortex_114_97	CCL3L3	1.32778e-06	0.0013854	1
Brain_Cortex_114_97	ADAM30	1.36854e-06	0.0013854	0
Brain_Cortex_114_97	OR2T10	1.38644e-06	0.0013854	1
Brain_Cortex_114_97	MAS1	1.43019e-06	0.0013854	1
Brain_Cortex_114_97	CCL19	1.7393e-06	0.00160059	0
Brain_Cortex_114_97	POU4F2	2.21553e-06	0.00194175	1
Brain_Cortex_114_97	ANKRD30A	2.6129e-06	0.00218593	1
Brain_Cortex_114_97	EIF1AY	2.90914e-06	0.00232794	0
Brain_Cortex_114_97	OR8B3	3.39739e-06	0.00260537	1
Brain_Cortex_114_97	USP9Y	4.64012e-06	0.00336819	0
Brain_Cortex_114_97	SPRR2B	4.7581e-06	0.00336819	0
Brain_Cortex_114_97	TSGA13	5.54678e-06	0.00364602	1
Brain_Cortex_114_97	ZEB1	6.624e-06	0.00420396	0
Brain_Cortex_114_97	ZFY	7.00317e-06	0.00429644	0
Brain_Cortex_114_97	C2orf83	8.0167e-06	0.00460236	0
Brain_Cortex_114_97	GUCA2B	8.04385e-06	0.00460236	1
Brain_Cortex_114_97	HIST1H2AI	8.48171e-06	0.00460236	0
Brain_Cortex_114_97	OR13C3	9.26695e-06	0.00487309	1
Brain_Cortex_114_97	IL17REL	1.07102e-05	0.00540895	1
Brain_Cortex_114_97	NPHS1	1.08737e-05	0.00540895	1
Brain_Cortex_114_97	OR52W1	1.22506e-05	0.00593346	1
Brain_Cortex_114_97	SIGLEC15	1.34776e-05	0.00636038	1
Brain_Cortex_114_97	CDKL5	1.48536e-05	0.00666783	1
Brain_Cortex_114_97	KRTAP19-3	1.57578e-05	0.00686784	1
Brain_Cortex_114_97	INSL6	1.60455e-05	0.00686784	0
Brain_Cortex_114_97	OR6C68	1.75578e-05	0.00710366	1
Brain_Cortex_114_97	SETD7	1.76134e-05	0.00710366	0
Brain_Cortex_114_97	PLEKHM2	1.78742e-05	0.00710366	0
Brain_Cortex_114_97	TAS2R43	1.81403e-05	0.00710366	1
Brain_Cortex_114_97	MOS	1.97662e-05	0.00757909	1
Brain_Cortex_114_97	URI1	2.16949e-05	0.00814885	0
Brain_Cortex_114_97	ALLC	2.24783e-05	0.00826439	0
Brain_Cortex_114_97	C16orf90	2.29005e-05	0.00826439	1
Brain_Cortex_114_97	DCC	2.36229e-05	0.00836113	1
Brain_Cortex_114_97	CYP4B1	2.56055e-05	0.00874194	0
Brain_Cortex_114_97	HLA-G	2.61237e-05	0.00874194	0
Brain_Cortex_114_97	TTLL3	2.99243e-05	0.00979777	0
Brain_Cortex_114_97	NKX2-4	3.03435e-05	0.00979777	0
Brain_Cortex_114_97	HIST1H4B	3.41878e-05	0.0108487	1
Brain_Cortex_114_97	STOML3	3.72626e-05	0.011624	1
Brain_Cortex_114_97	KRTAP6-1	3.85835e-05	0.0116735	0
Brain_Cortex_114_97	FYB	4.33487e-05	0.0126954	0
Brain_Cortex_114_97	DUPD1	4.34562e-05	0.0126954	1
Brain_Cortex_114_97	TLR7	5.04463e-05	0.0142841	0
Brain_Cortex_114_97	ZPLD1	5.5894e-05	0.0150937	1
Brain_Cortex_114_97	CD86	5.6586e-05	0.0150937	0
Brain_Cortex_114_97	DENND5A	6.2588e-05	0.015999	0
Brain_Cortex_114_97	BEX1	6.4487e-05	0.0162587	0
Brain_Cortex_114_97	CYP2F1	6.92308e-05	0.0168344	1
Brain_Cortex_114_97	TCEANC2	6.94808e-05	0.0168344	0
Brain_Cortex_114_97	HIST1H2AE	6.95145e-05	0.0168344	0
Brain_Cortex_114_97	PPBP	7.40532e-05	0.0175077	0
Brain_Cortex_114_97	ASZ1	7.41974e-05	0.0175077	1
Brain_Cortex_114_97	CAMP	8.89214e-05	0.0199944	0
Brain_Cortex_114_97	PIANP	9.40211e-05	0.0207455	0
Brain_Cortex_114_97	R3HDML	9.5754e-05	0.0207455	1
Brain_Cortex_114_97	VGLL1	9.5809e-05	0.0207455	0
Brain_Cortex_114_97	PLAC8	0.000102401	0.0214169	0
Brain_Cortex_114_97	RNF144B	0.000103456	0.0214169	0
Brain_Cortex_114_97	GAPDH	0.000103784	0.0214169	0
Brain_Cortex_114_97	GPBAR1	0.000104728	0.0214169	0
Brain_Cortex_114_97	PGLYRP3	0.000107358	0.0214722	0
Brain_Cortex_114_97	ACTL6B	0.000124892	0.0244537	0
Brain_Cortex_114_97	MGRN1	0.000133288	0.0252905	0
Brain_Cortex_114_97	NAA11	0.00013534	0.0254177	1
Brain_Cortex_114_97	RBM46	0.000143546	0.0266866	1
Brain_Cortex_114_97	MPC1L	0.000146106	0.0268908	0
Brain_Cortex_114_97	PTPN11	0.000161243	0.0289226	0
Brain_Cortex_114_97	CLRN2	0.00016186	0.0289226	1
Brain_Cortex_114_97	NTRK1	0.000166816	0.0295216	0
Brain_Cortex_114_97	KCNK18	0.000178384	0.0306837	1
Brain_Cortex_114_97	CENPF	0.000186941	0.0318578	1
Brain_Cortex_114_97	CSDE1	0.000195989	0.0330934	0
Brain_Cortex_114_97	TRIM59	0.000200754	0.0333823	0
Brain_Cortex_114_97	SERPINA4	0.000201328	0.0333823	0
Brain_Cortex_114_97	TBXAS1	0.000210436	0.0345811	0
Brain_Cortex_114_97	ACBD5	0.000213661	0.0348003	0
Brain_Cortex_114_97	CPN2	0.000221187	0.0350327	1
Brain_Cortex_114_97	REG3A	0.00022186	0.0350327	1
Brain_Cortex_114_97	NLGN4Y	0.000239621	0.0363185	1
Brain_Cortex_114_97	WNT6	0.000240742	0.0363185	0
Brain_Cortex_114_97	OLAH	0.00024497	0.0365019	0
Brain_Cortex_114_97	TM2D3	0.000245925	0.0365019	0
Brain_Cortex_114_97	PPM1E	0.000256914	0.0377284	1
Brain_Cortex_114_97	IL18	0.000268039	0.0387366	0
Brain_Cortex_114_97	ITLN2	0.000269661	0.0387366	1
Brain_Cortex_114_97	TULP1	0.000273608	0.0387366	0
Brain_Cortex_114_97	ATP6V1H	0.000286204	0.039906	0
Brain_Cortex_114_97	TATDN2	0.000293777	0.0406539	1
Brain_Cortex_114_97	CDK20	0.00031274	0.0426369	0
Brain_Cortex_114_97	VEPH1	0.000320208	0.0433341	1
Brain_Cortex_114_97	EXOC3L4	0.000335962	0.0451342	1
Brain_Cortex_114_97	CAMKK1	0.00037793	0.0493319	0
Brain_FrontalCortex_BA9__108_95	F2RL2	2.58877e-11	4.68826e-07	1
Brain_FrontalCortex_BA9__108_95	MPC1L	2.15724e-08	0.000195338	1
Brain_FrontalCortex_BA9__108_95	OR13C9	3.51772e-08	0.000212353	0
Brain_FrontalCortex_BA9__108_95	GHSR	4.87617e-08	0.000220769	1
Brain_FrontalCortex_BA9__108_95	USP17L22	8.01308e-08	0.000290234	1
Brain_FrontalCortex_BA9__108_95	FER1L6	4.71322e-07	0.00141099	1
Brain_FrontalCortex_BA9__108_95	NLRP11	5.45384e-07	0.00141099	1
Brain_FrontalCortex_BA9__108_95	AQP10	6.61095e-07	0.00149655	0
Brain_FrontalCortex_BA9__108_95	C4orf51	8.9726e-07	0.00180549	0
Brain_FrontalCortex_BA9__108_95	BIRC5	1.25506e-06	0.00220493	0
Brain_FrontalCortex_BA9__108_95	SUN5	1.33927e-06	0.00220493	1
Brain_FrontalCortex_BA9__108_95	OLAH	1.89763e-06	0.00268385	0
Brain_FrontalCortex_BA9__108_95	LHX8	1.92656e-06	0.00268385	0
Brain_FrontalCortex_BA9__108_95	OR1L4	2.14241e-06	0.00277136	0
Brain_FrontalCortex_BA9__108_95	DYDC1	2.67258e-06	0.00322669	1
Brain_FrontalCortex_BA9__108_95	NBPF6	3.65115e-06	0.00392431	1
Brain_FrontalCortex_BA9__108_95	RBMXL3	3.85983e-06	0.00392431	0
Brain_FrontalCortex_BA9__108_95	C1orf87	4.09749e-06	0.00392431	0
Brain_FrontalCortex_BA9__108_95	DSG3	4.19241e-06	0.00392431	1
Brain_FrontalCortex_BA9__108_95	CCR4	4.33386e-06	0.00392431	0
Brain_FrontalCortex_BA9__108_95	DEFB133	5.01027e-06	0.00432076	1
Brain_FrontalCortex_BA9__108_95	VGLL1	6.26784e-06	0.00494237	0
Brain_FrontalCortex_BA9__108_95	SERPINA9	6.53819e-06	0.00494237	1
Brain_FrontalCortex_BA9__108_95	SCP2D1	6.5498e-06	0.00494237	0
Brain_FrontalCortex_BA9__108_95	TAAR6	8.30428e-06	0.00599284	0
Brain_FrontalCortex_BA9__108_95	GPRC6A	8.97468e-06	0.00599284	1
Brain_FrontalCortex_BA9__108_95	RHOXF2	9.09994e-06	0.00599284	1
Brain_FrontalCortex_BA9__108_95	MSGN1	9.50142e-06	0.00599284	1
Brain_FrontalCortex_BA9__108_95	MC2R	9.59649e-06	0.00599284	0
Brain_FrontalCortex_BA9__108_95	INSL4	1.15299e-05	0.00673572	0
Brain_FrontalCortex_BA9__108_95	ATP6V0C	1.41976e-05	0.00767922	1
Brain_FrontalCortex_BA9__108_95	MIOX	1.45591e-05	0.00767922	0
Brain_FrontalCortex_BA9__108_95	LBX1	1.52652e-05	0.00767922	1
Brain_FrontalCortex_BA9__108_95	MMP12	2.00086e-05	0.00842686	1
Brain_FrontalCortex_BA9__108_95	ISX	2.30797e-05	0.00908637	1
Brain_FrontalCortex_BA9__108_95	FGF3	2.73312e-05	0.0103118	1
Brain_FrontalCortex_BA9__108_95	CYP11B2	3.18532e-05	0.0110935	0
Brain_FrontalCortex_BA9__108_95	KRT35	4.70378e-05	0.0160727	1
Brain_FrontalCortex_BA9__108_95	F11R	4.94895e-05	0.0162955	1
Brain_FrontalCortex_BA9__108_95	ZNF578	5.61649e-05	0.0172398	1
Brain_FrontalCortex_BA9__108_95	OR7A5	6.1646e-05	0.0186068	0
Brain_FrontalCortex_BA9__108_95	SDR42E1	7.0832e-05	0.0206898	1
Brain_FrontalCortex_BA9__108_95	SERPINA11	7.34204e-05	0.0211055	1
Brain_FrontalCortex_BA9__108_95	IRG1	8.14127e-05	0.0227212	0
Brain_FrontalCortex_BA9__108_95	IL26	8.15504e-05	0.0227212	1
Brain_FrontalCortex_BA9__108_95	MBD5	0.000100789	0.0264534	1
Brain_FrontalCortex_BA9__108_95	MAGOHB	0.000103856	0.0264906	0
Brain_FrontalCortex_BA9__108_95	FBLN2	0.000108163	0.0272061	1
Brain_FrontalCortex_BA9__108_95	MS4A6E	0.000114142	0.0275571	1
Brain_FrontalCortex_BA9__108_95	CCT8L2	0.000115646	0.0275571	0
Brain_FrontalCortex_BA9__108_95	RAET1L	0.000141846	0.0304051	1
Brain_FrontalCortex_BA9__108_95	ADH1C	0.000144281	0.0304051	0
Brain_FrontalCortex_BA9__108_95	RAB4A	0.000145439	0.0304051	0
Brain_FrontalCortex_BA9__108_95	TSPO2	0.000146578	0.0304051	0
Brain_FrontalCortex_BA9__108_95	SLX1A	0.000149523	0.0304255	1
Brain_FrontalCortex_BA9__108_95	DNTT	0.000155514	0.0312929	0
Brain_FrontalCortex_BA9__108_95	SLC9A4	0.000167636	0.0326739	1
Brain_FrontalCortex_BA9__108_95	SPINK6	0.00016779	0.0326739	1
Brain_FrontalCortex_BA9__108_95	GHRHR	0.000183079	0.0349006	0
Brain_FrontalCortex_BA9__108_95	ABCC2	0.000202111	0.0381274	0
Brain_FrontalCortex_BA9__108_95	CAGE1	0.000211993	0.0382058	0
Brain_FrontalCortex_BA9__108_95	TSHB	0.000217716	0.03828	1
Brain_FrontalCortex_BA9__108_95	FTL	0.000266193	0.0430424	1
Brain_FrontalCortex_BA9__108_95	C11orf94	0.000277223	0.0440395	0
Brain_FrontalCortex_BA9__108_95	GPR142	0.000308057	0.0471346	0
Brain_FrontalCortex_BA9__108_95	MAPK15	0.000336638	0.0488896	1
Brain_Hippocampus_94_82	OR52I1	3.41772e-12	6.17993e-08	0
Brain_Hippocampus_94_82	IL7R	1.1935e-09	1.07904e-05	0
Brain_Hippocampus_94_82	FSCB	5.00818e-09	3.0186e-05	0
Brain_Hippocampus_94_82	LCE1A	7.38045e-09	3.33633e-05	1
Brain_Hippocampus_94_82	OTOP3	2.28979e-08	8.2808e-05	1
Brain_Hippocampus_94_82	OR1P1	3.72449e-08	0.000112244	0
Brain_Hippocampus_94_82	GPX5	6.87282e-08	0.000144313	0
Brain_Hippocampus_94_82	EPYC	7.17758e-08	0.000144313	1
Brain_Hippocampus_94_82	MMP27	7.18292e-08	0.000144313	0
Brain_Hippocampus_94_82	HOXA1	1.06208e-07	0.000192045	0
Brain_Hippocampus_94_82	MROH2A	1.48541e-07	0.000244174	1
Brain_Hippocampus_94_82	C7orf33	4.21269e-07	0.000634782	1
Brain_Hippocampus_94_82	HOXC11	6.21072e-07	0.000863864	0
Brain_Hippocampus_94_82	RNASE3	9.49561e-07	0.00122643	0
Brain_Hippocampus_94_82	OR4A47	1.08227e-06	0.00130464	0
Brain_Hippocampus_94_82	UGT2A3	1.2963e-06	0.00139195	0
Brain_Hippocampus_94_82	SIRPD	1.33586e-06	0.00139195	0
Brain_Hippocampus_94_82	TRAT1	1.42455e-06	0.00139195	0
Brain_Hippocampus_94_82	OTOL1	1.46262e-06	0.00139195	1
Brain_Hippocampus_94_82	TP53TG3	1.76476e-06	0.00159552	1
Brain_Hippocampus_94_82	IQCF3	3.87106e-06	0.00331462	1
Brain_Hippocampus_94_82	ISX	4.03283e-06	0.00331462	0
Brain_Hippocampus_94_82	BSX	4.48982e-06	0.00352978	0
Brain_Hippocampus_94_82	OR10G3	5.33459e-06	0.0038913	1
Brain_Hippocampus_94_82	MS4A4E	6.1921e-06	0.00408134	0
Brain_Hippocampus_94_82	PLCXD2	6.31996e-06	0.00408134	1
Brain_Hippocampus_94_82	CRLF2	8.56141e-06	0.00485583	0
Brain_Hippocampus_94_82	SOWAHB	8.59344e-06	0.00485583	1
Brain_Hippocampus_94_82	CCDC70	9.53035e-06	0.00510571	0
Brain_Hippocampus_94_82	PATE2	9.60038e-06	0.00510571	1
Brain_Hippocampus_94_82	EOMES	1.43362e-05	0.00720076	0
Brain_Hippocampus_94_82	OR6X1	1.51186e-05	0.00730396	1
Brain_Hippocampus_94_82	PRSS57	1.57535e-05	0.00730396	1
Brain_Hippocampus_94_82	C7orf62	1.72386e-05	0.00763995	1
Brain_Hippocampus_94_82	OR7G3	1.78182e-05	0.00767114	1
Brain_Hippocampus_94_82	SERPINB4	2.24583e-05	0.00898886	1
Brain_Hippocampus_94_82	FRAS1	2.50956e-05	0.00915962	1
Brain_Hippocampus_94_82	RTP3	2.6002e-05	0.00915962	1
Brain_Hippocampus_94_82	METTL11B	2.63411e-05	0.00915962	1
Brain_Hippocampus_94_82	PIK3CG	2.87884e-05	0.00982173	0
Brain_Hippocampus_94_82	FBXL21	2.95973e-05	0.00991072	1
Brain_Hippocampus_94_82	FER1L6	3.13652e-05	0.0101276	1
Brain_Hippocampus_94_82	KRT82	3.95788e-05	0.0119466	1
Brain_Hippocampus_94_82	NBPF14	3.96415e-05	0.0119466	0
Brain_Hippocampus_94_82	MT1H	4.58701e-05	0.0134473	0
Brain_Hippocampus_94_82	ALAS2	4.72476e-05	0.0135608	0
Brain_Hippocampus_94_82	CXCR6	5.60929e-05	0.0151384	0
Brain_Hippocampus_94_82	ADH4	6.14118e-05	0.0158827	0
Brain_Hippocampus_94_82	ART5	6.80382e-05	0.0170308	0
Brain_Hippocampus_94_82	PLEKHN1	6.87561e-05	0.0170308	1
Brain_Hippocampus_94_82	WFDC10A	7.21627e-05	0.0176331	1
Brain_Hippocampus_94_82	UNC5D	7.82029e-05	0.0186061	1
Brain_Hippocampus_94_82	ADCY10	8.37127e-05	0.0191607	1
Brain_Hippocampus_94_82	CLEC17A	0.000119569	0.024851	0
Brain_Hippocampus_94_82	CLNK	0.000123256	0.0253263	0
Brain_Hippocampus_94_82	C11orf21	0.000128089	0.0260237	0
Brain_Hippocampus_94_82	EFCAB8	0.000137817	0.0273846	0
Brain_Hippocampus_94_82	KCNH5	0.000147255	0.028249	1
Brain_Hippocampus_94_82	CD40LG	0.000148416	0.028249	0
Brain_Hippocampus_94_82	FBXL8	0.000174309	0.0312476	1
Brain_Hippocampus_94_82	MLANA	0.000174539	0.0312476	0
Brain_Hippocampus_94_82	EDN2	0.000213712	0.0359339	0
Brain_Hippocampus_94_82	OR11H7	0.000217071	0.0359339	1
Brain_Hippocampus_94_82	FAM188B2	0.000220946	0.0359339	1
Brain_Hippocampus_94_82	SMAD6	0.000226386	0.0359339	0
Brain_Hippocampus_94_82	KBTBD13	0.000228422	0.0359339	1
Brain_Hippocampus_94_82	SLC26A5	0.000230168	0.0359339	0
Brain_Hippocampus_94_82	CER1	0.000265059	0.0394625	1
Brain_Hippocampus_94_82	CDH3	0.000268607	0.0394625	0
Brain_Hippocampus_94_82	GJA5	0.000270369	0.0394625	0
Brain_Hippocampus_94_82	LIPM	0.00027062	0.0394625	0
Brain_Hippocampus_94_82	CLDN7	0.000274172	0.0396606	0
Brain_Hippocampus_94_82	CYP2A13	0.000277995	0.0398945	1
Brain_Hippocampus_94_82	HRG	0.000288368	0.0404595	0
Brain_Hippocampus_94_82	KCNH1	0.000291208	0.0404595	1
Brain_Hippocampus_94_82	FOXP2	0.000293829	0.0404595	1
Brain_Hippocampus_94_82	TRAF3IP3	0.000308801	0.0416697	0
Brain_Hippocampus_94_82	KNCN	0.000330419	0.0442566	1
Brain_Hippocampus_94_82	ARHGAP11B	0.000335299	0.0443663	0
Brain_Hippocampus_94_82	RXRG	0.000378945	0.0467801	0
Brain_Hippocampus_94_82	SAGE1	0.000379077	0.0467801	0
Brain_Hippocampus_94_82	ATXN1L	0.000382892	0.0467801	0
Brain_Hippocampus_94_82	MOS	0.000394751	0.0479053	1
Brain_Hippocampus_94_82	TRIML2	0.000401814	0.0484373	1
Brain_Hippocampus_94_82	IL1RAPL2	0.000414727	0.0490263	1
Brain_Hippocampus_94_82	FRG2B	0.000424735	0.0490263	0
Brain_Hippocampus_94_82	STYK1	0.000425864	0.0490263	1
Brain_Hippocampus_94_82	MEPE	0.000426561	0.0490263	1
Brain_Hippocampus_94_82	BIRC5	0.000428564	0.0490263	0
Brain_Hippocampus_94_82	SLC36A1	0.00042951	0.0490263	1
Brain_Hippocampus_94_82	RAD21L1	0.000431102	0.0490263	0
Brain_Hypothalamus_96_86	KRTAP3-1	2.33601e-15	4.29943e-11	0
Brain_Hypothalamus_96_86	OR7G3	1.82433e-08	0.000167884	1
Brain_Hypothalamus_96_86	PSG3	1.10536e-07	0.000678135	1
Brain_Hypothalamus_96_86	SLC36A3	1.62669e-07	0.000748481	0
Brain_Hypothalamus_96_86	CLDN24	3.64739e-07	0.0013426	1
Brain_Hypothalamus_96_86	C16orf78	4.49337e-07	0.00137834	1
Brain_Hypothalamus_96_86	GALNTL5	9.07286e-07	0.00238551	1
Brain_Hypothalamus_96_86	HIST1H2BH	1.41039e-06	0.00299423	0
Brain_Hypothalamus_96_86	EPYC	1.47787e-06	0.00299423	0
Brain_Hypothalamus_96_86	MYOG	1.62686e-06	0.00299423	1
Brain_Hypothalamus_96_86	KRTAP4-12	1.95487e-06	0.00327085	1
Brain_Hypothalamus_96_86	PLSCR5	2.86237e-06	0.00439016	1
Brain_Hypothalamus_96_86	AFM	4.93577e-06	0.00598648	0
Brain_Hypothalamus_96_86	HIST1H2AI	5.11891e-06	0.00598648	0
Brain_Hypothalamus_96_86	OR2A4	5.3711e-06	0.00598648	0
Brain_Hypothalamus_96_86	OR6B2	5.52949e-06	0.00598648	1
Brain_Hypothalamus_96_86	GPR82	7.37591e-06	0.00754187	0
Brain_Hypothalamus_96_86	SERPINA11	8.84229e-06	0.00795113	1
Brain_Hypothalamus_96_86	CCDC81	8.96272e-06	0.00795113	0
Brain_Hypothalamus_96_86	OR5AK2	9.0722e-06	0.00795113	1
Brain_Hypothalamus_96_86	OR2B6	1.19356e-05	0.00998525	0
Brain_Hypothalamus_96_86	SLAMF8	1.41451e-05	0.0113192	0
Brain_Hypothalamus_96_86	RPS4Y2	1.60547e-05	0.0122675	1
Brain_Hypothalamus_96_86	CLEC5A	1.66633e-05	0.0122675	0
Brain_Hypothalamus_96_86	NPIPA7	1.74055e-05	0.0123211	0
Brain_Hypothalamus_96_86	ANKDD1B	2.05751e-05	0.0135244	0
Brain_Hypothalamus_96_86	ELSPBP1	2.13786e-05	0.0135681	1
Brain_Hypothalamus_96_86	HTR3A	2.46692e-05	0.0146463	1
Brain_Hypothalamus_96_86	RNASE3	2.55491e-05	0.0146947	0
Brain_Hypothalamus_96_86	HIST1H3H	2.71299e-05	0.0149814	0
Brain_Hypothalamus_96_86	CHAT	2.77773e-05	0.0149814	1
Brain_Hypothalamus_96_86	HIST1H1B	2.84895e-05	0.0149814	0
Brain_Hypothalamus_96_86	CCDC17	3.19576e-05	0.0158909	0
Brain_Hypothalamus_96_86	CD164L2	3.29907e-05	0.0158909	0
Brain_Hypothalamus_96_86	LIPI	3.51684e-05	0.0161819	1
Brain_Hypothalamus_96_86	NEUROD6	3.65011e-05	0.0163854	1
Brain_Hypothalamus_96_86	SIRPB2	4.94553e-05	0.0206869	0
Brain_Hypothalamus_96_86	N6AMT1	5.68769e-05	0.0222727	1
Brain_Hypothalamus_96_86	HIST1H2BI	6.84221e-05	0.0255956	0
Brain_Hypothalamus_96_86	F9	7.1716e-05	0.025881	1
Brain_Hypothalamus_96_86	ENPP7	8.12355e-05	0.0287527	1
Brain_Hypothalamus_96_86	FOXA1	8.72843e-05	0.0293696	0
Brain_Hypothalamus_96_86	DYNLRB2	8.77656e-05	0.0293696	0
Brain_Hypothalamus_96_86	TBPL2	9.09171e-05	0.0298809	1
Brain_Hypothalamus_96_86	MMP27	0.00010149	0.0327707	0
Brain_Hypothalamus_96_86	C22orf15	0.000111581	0.0341983	0
Brain_Hypothalamus_96_86	EXOC3L4	0.000115202	0.0341983	0
Brain_Hypothalamus_96_86	CXorf21	0.000121541	0.0355074	0
Brain_Hypothalamus_96_86	C20orf85	0.000126412	0.0358947	0
Brain_Hypothalamus_96_86	ANKRD66	0.000128718	0.0358947	0
Brain_Hypothalamus_96_86	HIST1H1D	0.000134088	0.0368342	0
Brain_Hypothalamus_96_86	ALOX15B	0.000145312	0.0392527	0
Brain_Hypothalamus_96_86	OR2A1	0.000147158	0.0392527	0
Brain_Hypothalamus_96_86	SIGLEC10	0.000163595	0.0422942	0
Brain_Hypothalamus_96_86	LYPD2	0.000165454	0.0422942	0
Brain_Hypothalamus_96_86	OR2H1	0.000186765	0.0450058	0
Brain_Hypothalamus_96_86	KLHL6	0.000188289	0.0450058	0
Brain_Hypothalamus_96_86	SLC30A3	0.000191493	0.045185	1
Brain_Hypothalamus_96_86	DDX3Y	0.000194168	0.0452362	0
Brain_Hypothalamus_96_86	NYX	0.000204563	0.0459144	0
Brain_Hypothalamus_96_86	HIST1H2BB	0.000212922	0.0466528	0
Brain_Hypothalamus_96_86	IGFL2	0.00022429	0.0480006	1
Brain_NucleusAccumbens_basalGanglia__113_97	BPIFA3	3.06562e-10	5.55214e-06	0
Brain_NucleusAccumbens_basalGanglia__113_97	DPPA2	1.24287e-08	0.000112548	0
Brain_NucleusAccumbens_basalGanglia__113_97	NUP210L	3.10604e-08	0.000187512	1
Brain_NucleusAccumbens_basalGanglia__113_97	CLEC1B	6.48836e-08	0.000293777	0
Brain_NucleusAccumbens_basalGanglia__113_97	CAPZA3	1.82673e-07	0.000661679	0
Brain_NucleusAccumbens_basalGanglia__113_97	DUSP21	2.62136e-07	0.000791258	0
Brain_NucleusAccumbens_basalGanglia__113_97	PLA2G4F	1.24256e-06	0.00319499	1
Brain_NucleusAccumbens_basalGanglia__113_97	POU4F2	1.41129e-06	0.00319499	1
Brain_NucleusAccumbens_basalGanglia__113_97	LIPK	2.04254e-06	0.00375016	1
Brain_NucleusAccumbens_basalGanglia__113_97	LCE3A	2.07065e-06	0.00375016	0
Brain_NucleusAccumbens_basalGanglia__113_97	MOGAT3	2.54974e-06	0.00419802	0
Brain_NucleusAccumbens_basalGanglia__113_97	TP53TG3	3.76865e-06	0.00529471	1
Brain_NucleusAccumbens_basalGanglia__113_97	LYPD4	3.80052e-06	0.00529471	0
Brain_NucleusAccumbens_basalGanglia__113_97	NOTO	4.2408e-06	0.00533292	0
Brain_NucleusAccumbens_basalGanglia__113_97	PPIAL4E	4.41686e-06	0.00533292	0
Brain_NucleusAccumbens_basalGanglia__113_97	TAS2R38	5.08454e-06	0.00543753	1
Brain_NucleusAccumbens_basalGanglia__113_97	HIST1H4F	5.28859e-06	0.00543753	1
Brain_NucleusAccumbens_basalGanglia__113_97	ZNF804B	5.55595e-06	0.00543753	1
Brain_NucleusAccumbens_basalGanglia__113_97	C16orf78	6.81019e-06	0.00574508	1
Brain_NucleusAccumbens_basalGanglia__113_97	CCDC83	6.84212e-06	0.00574508	1
Brain_NucleusAccumbens_basalGanglia__113_97	CXCR1	6.97873e-06	0.00574508	0
Brain_NucleusAccumbens_basalGanglia__113_97	COL25A1	8.67396e-06	0.00658026	1
Brain_NucleusAccumbens_basalGanglia__113_97	GRAPL	8.7199e-06	0.00658026	0
Brain_NucleusAccumbens_basalGanglia__113_97	SLC6A19	9.19285e-06	0.00665967	1
Brain_NucleusAccumbens_basalGanglia__113_97	LIM2	1.32208e-05	0.00920933	0
Brain_NucleusAccumbens_basalGanglia__113_97	ZNF93	2.08383e-05	0.0139059	1
Brain_NucleusAccumbens_basalGanglia__113_97	PAX9	2.24027e-05	0.0139059	0
Brain_NucleusAccumbens_basalGanglia__113_97	OR2L2	2.56831e-05	0.0143933	1
Brain_NucleusAccumbens_basalGanglia__113_97	FTMT	2.6226e-05	0.0143933	1
Brain_NucleusAccumbens_basalGanglia__113_97	KCNJ15	4.25771e-05	0.0200157	0
Brain_NucleusAccumbens_basalGanglia__113_97	IL1R2	4.31016e-05	0.0200157	0
Brain_NucleusAccumbens_basalGanglia__113_97	SLA	4.65624e-05	0.0200434	0
Brain_NucleusAccumbens_basalGanglia__113_97	OR2T4	4.70303e-05	0.0200434	1
Brain_NucleusAccumbens_basalGanglia__113_97	C6orf10	5.3915e-05	0.0221921	0
Brain_NucleusAccumbens_basalGanglia__113_97	LRRC55	6.66705e-05	0.0255571	1
Brain_NucleusAccumbens_basalGanglia__113_97	HMCN1	7.57581e-05	0.0280011	1
Brain_NucleusAccumbens_basalGanglia__113_97	HCLS1	7.83301e-05	0.0283727	0
Brain_NucleusAccumbens_basalGanglia__113_97	APOBEC3A	0.00010137	0.0346399	0
Brain_NucleusAccumbens_basalGanglia__113_97	DPYSL2	0.000106136	0.0355968	1
Brain_NucleusAccumbens_basalGanglia__113_97	SYK	0.000109822	0.0357314	0
Brain_NucleusAccumbens_basalGanglia__113_97	BTK	0.000113372	0.0360225	0
Brain_NucleusAccumbens_basalGanglia__113_97	TRPC5	0.000117419	0.0366652	1
Brain_NucleusAccumbens_basalGanglia__113_97	GSTT1	0.000119479	0.036676	0
Brain_NucleusAccumbens_basalGanglia__113_97	CLPTM1	0.000132165	0.0379944	1
Brain_NucleusAccumbens_basalGanglia__113_97	SLC7A7	0.000134366	0.0380234	0
Brain_NucleusAccumbens_basalGanglia__113_97	ZNF708	0.000147351	0.0398309	1
Brain_NucleusAccumbens_basalGanglia__113_97	TRIM64B	0.000163764	0.0423703	1
Brain_NucleusAccumbens_basalGanglia__113_97	CLIC4	0.000170041	0.0427725	1
Brain_NucleusAccumbens_basalGanglia__113_97	C2orf82	0.000193781	0.0476658	1
Brain_NucleusAccumbens_basalGanglia__113_97	C19orf60	0.000194758	0.0476658	1
Brain_NucleusAccumbens_basalGanglia__113_97	CHST4	0.000211159	0.0495644	0
Brain_NucleusAccumbens_basalGanglia__113_97	SEC14L3	0.000212291	0.0495644	1
Brain_NucleusAccumbens_basalGanglia__113_97	TGM7	0.000213462	0.0495644	1
Brain_NucleusAccumbens_basalGanglia__113_97	FPR1	0.000217648	0.0498965	0
Brain_Putamen_basalGanglia__97_85	SP8	3.86187e-11	6.98844e-07	1
Brain_Putamen_basalGanglia__97_85	GHRH	7.01805e-08	0.000634993	1
Brain_Putamen_basalGanglia__97_85	VCX2	2.19685e-07	0.00113498	0
Brain_Putamen_basalGanglia__97_85	IFNL2	2.50879e-07	0.00113498	1
Brain_Putamen_basalGanglia__97_85	ACSM2A	4.67145e-07	0.00169069	1
Brain_Putamen_basalGanglia__97_85	TRIM40	7.88146e-07	0.00192426	0
Brain_Putamen_basalGanglia__97_85	PLA2G2D	8.28536e-07	0.00192426	0
Brain_Putamen_basalGanglia__97_85	PRB4	9.84725e-07	0.00192426	1
Brain_Putamen_basalGanglia__97_85	C11orf96	9.99871e-07	0.00192426	1
Brain_Putamen_basalGanglia__97_85	UBQLN3	1.14389e-06	0.00192426	0
Brain_Putamen_basalGanglia__97_85	C14orf105	1.24299e-06	0.00192426	1
Brain_Putamen_basalGanglia__97_85	CYLC1	1.4496e-06	0.00192426	0
Brain_Putamen_basalGanglia__97_85	C2orf78	1.46719e-06	0.00192426	0
Brain_Putamen_basalGanglia__97_85	ACSM4	1.48871e-06	0.00192426	1
Brain_Putamen_basalGanglia__97_85	NPIPA7	1.76405e-06	0.00212815	0
Brain_Putamen_basalGanglia__97_85	IL20RB	2.34138e-06	0.00257566	1
Brain_Putamen_basalGanglia__97_85	OPN1LW	2.41966e-06	0.00257566	0
Brain_Putamen_basalGanglia__97_85	SIGLEC5	3.25564e-06	0.003273	1
Brain_Putamen_basalGanglia__97_85	XKR3	3.65328e-06	0.00347946	0
Brain_Putamen_basalGanglia__97_85	SLC36A2	4.1324e-06	0.003739	1
Brain_Putamen_basalGanglia__97_85	C11orf85	4.4846e-06	0.00386444	0
Brain_Putamen_basalGanglia__97_85	CNBD1	5.25999e-06	0.00432658	1
Brain_Putamen_basalGanglia__97_85	RLN3	6.18881e-06	0.00486925	0
Brain_Putamen_basalGanglia__97_85	FPR3	7.01271e-06	0.00528759	0
Brain_Putamen_basalGanglia__97_85	TM4SF5	8.00568e-06	0.00574139	1
Brain_Putamen_basalGanglia__97_85	PSKH2	8.88367e-06	0.00574139	1
Brain_Putamen_basalGanglia__97_85	CD3E	1.067e-05	0.00623962	0
Brain_Putamen_basalGanglia__97_85	MAGEB2	1.2909e-05	0.00710536	1
Brain_Putamen_basalGanglia__97_85	MS4A4A	1.35014e-05	0.00710536	0
Brain_Putamen_basalGanglia__97_85	RPS11	1.49905e-05	0.00726936	0
Brain_Putamen_basalGanglia__97_85	SCRT2	1.5265e-05	0.00726936	1
Brain_Putamen_basalGanglia__97_85	PIK3R2	1.69064e-05	0.00778285	0
Brain_Putamen_basalGanglia__97_85	KIR2DL4	1.72783e-05	0.00778285	0
Brain_Putamen_basalGanglia__97_85	XPA	1.76336e-05	0.00778285	1
Brain_Putamen_basalGanglia__97_85	ACTL7A	1.98695e-05	0.0083657	1
Brain_Putamen_basalGanglia__97_85	GNAT1	1.98787e-05	0.0083657	1
Brain_Putamen_basalGanglia__97_85	ST14	2.2394e-05	0.00921005	0
Brain_Putamen_basalGanglia__97_85	HOXA1	2.7086e-05	0.00985454	0
Brain_Putamen_basalGanglia__97_85	HLA-DQA1	2.7317e-05	0.00985454	0
Brain_Putamen_basalGanglia__97_85	RPL18A	2.83177e-05	0.00985454	1
Brain_Putamen_basalGanglia__97_85	CDRT4	3.00643e-05	0.00993567	0
Brain_Putamen_basalGanglia__97_85	SLC5A7	3.43056e-05	0.0107033	1
Brain_Putamen_basalGanglia__97_85	TMEM236	3.6914e-05	0.011322	1
Brain_Putamen_basalGanglia__97_85	MUC16	3.8611e-05	0.0116451	0
Brain_Putamen_basalGanglia__97_85	C20orf173	4.0899e-05	0.0121329	1
Brain_Putamen_basalGanglia__97_85	CDH12	4.19328e-05	0.012239	1
Brain_Putamen_basalGanglia__97_85	TRPC3	4.54378e-05	0.0130515	1
Brain_Putamen_basalGanglia__97_85	CHRM2	4.97933e-05	0.0138624	1
Brain_Putamen_basalGanglia__97_85	CD163	5.55956e-05	0.0152433	0
Brain_Putamen_basalGanglia__97_85	OR4A47	7.1052e-05	0.0186342	0
Brain_Putamen_basalGanglia__97_85	LRIT1	7.35675e-05	0.0187504	0
Brain_Putamen_basalGanglia__97_85	APOA5	7.92605e-05	0.0193824	1
Brain_Putamen_basalGanglia__97_85	RPL13A	8.0517e-05	0.0194271	0
Brain_Putamen_basalGanglia__97_85	CREB3	0.000101984	0.0233607	1
Brain_Putamen_basalGanglia__97_85	APOF	0.000104603	0.0236612	0
Brain_Putamen_basalGanglia__97_85	CLSTN1	0.000112175	0.0247552	0
Brain_Putamen_basalGanglia__97_85	XCL2	0.000131005	0.0266367	0
Brain_Putamen_basalGanglia__97_85	MEPE	0.000133835	0.0269097	1
Brain_Putamen_basalGanglia__97_85	RSPO3	0.000141035	0.0277409	1
Brain_Putamen_basalGanglia__97_85	ZNF311	0.000167099	0.0308554	1
Brain_Putamen_basalGanglia__97_85	RPL10A	0.000172217	0.0310027	0
Brain_Putamen_basalGanglia__97_85	MRC1	0.000174606	0.0310027	0
Brain_Putamen_basalGanglia__97_85	PPL	0.00017644	0.0310027	1
Brain_Putamen_basalGanglia__97_85	HCRTR1	0.000188813	0.0325405	1
Brain_Putamen_basalGanglia__97_85	PFKFB1	0.000196535	0.0335519	1
Brain_Putamen_basalGanglia__97_85	RPTN	0.000207857	0.0351479	0
Brain_Putamen_basalGanglia__97_85	NRTN	0.000218346	0.0355963	1
Brain_Putamen_basalGanglia__97_85	GDA	0.000233128	0.0366489	1
Brain_Putamen_basalGanglia__97_85	ACP1	0.000247652	0.0372807	1
Brain_Putamen_basalGanglia__97_85	RPL28	0.000265908	0.038495	1
Brain_Putamen_basalGanglia__97_85	CLIC6	0.000274325	0.0389654	0
Brain_Putamen_basalGanglia__97_85	CD28	0.000276807	0.0389654	0
Brain_Putamen_basalGanglia__97_85	RPL10	0.000282159	0.0389654	0
Brain_Putamen_basalGanglia__97_85	UBA52	0.000283167	0.0389654	0
Brain_Putamen_basalGanglia__97_85	POF1B	0.000287847	0.0389654	0
Brain_Putamen_basalGanglia__97_85	RPS8	0.000297834	0.0390551	0
Brain_Putamen_basalGanglia__97_85	GLP1R	0.000300972	0.0391827	1
Brain_Putamen_basalGanglia__97_85	FBLN7	0.000324604	0.0405784	1
Brain_Putamen_basalGanglia__97_85	RGS13	0.000352585	0.0428214	1
Brain_Putamen_basalGanglia__97_85	P2RY1	0.000369949	0.0443351	1
Brain_Putamen_basalGanglia__97_85	SLC17A8	0.000379181	0.0451425	1
Brain_Putamen_basalGanglia__97_85	TOPAZ1	0.000386438	0.0454089	1
Brain_Putamen_basalGanglia__97_85	NXF3	0.000411942	0.0474809	0
Brain_Putamen_basalGanglia__97_85	SLAMF1	0.000417013	0.0474891	0
Brain_Putamen_basalGanglia__97_85	LAD1	0.000418437	0.0474891	1
Brain_Putamen_basalGanglia__97_85	FCGBP	0.000422915	0.0474891	0
Brain_Putamen_basalGanglia__97_85	OR2AK2	0.000445338	0.0486221	1
Brain_Putamen_basalGanglia__97_85	POU4F2	0.000448093	0.0486221	1
Brain_Putamen_basalGanglia__97_85	SERPINA12	0.00045326	0.0487016	0
Brain_Putamen_basalGanglia__97_85	KRT27	0.000461901	0.0487016	1
Brain_Putamen_basalGanglia__97_85	GNG13	0.000465028	0.0487016	1
Brain_Putamen_basalGanglia__97_85	TMEM190	0.000465593	0.0487016	0
Brain_SpinalCord_cervicalC_1__71_64	MAGEA6	2.47037e-09	3.15782e-05	1
Brain_SpinalCord_cervicalC_1__71_64	NPY2R	3.49104e-09	3.15782e-05	1
Brain_SpinalCord_cervicalC_1__71_64	MS4A10	5.54453e-08	0.000334353	0
Brain_SpinalCord_cervicalC_1__71_64	CLEC19A	1.57413e-07	0.00071194	1
Brain_SpinalCord_cervicalC_1__71_64	GPR78	2.6614e-07	0.000909563	1
Brain_SpinalCord_cervicalC_1__71_64	BRS3	3.01663e-07	0.000909563	0
Brain_SpinalCord_cervicalC_1__71_64	IQCF3	4.81921e-07	0.00117025	0
Brain_SpinalCord_cervicalC_1__71_64	MT-CO2	5.17495e-07	0.00117025	1
Brain_SpinalCord_cervicalC_1__71_64	CAPZA3	9.38768e-07	0.00188703	0
Brain_SpinalCord_cervicalC_1__71_64	CD1B	2.14453e-06	0.00387968	0
Brain_SpinalCord_cervicalC_1__71_64	MMP1	2.51697e-06	0.0041395	1
Brain_SpinalCord_cervicalC_1__71_64	OR1G1	3.47434e-06	0.00506543	1
Brain_SpinalCord_cervicalC_1__71_64	MUC15	3.63996e-06	0.00506543	1
Brain_SpinalCord_cervicalC_1__71_64	PRKACG	5.06905e-06	0.0065503	0
Brain_SpinalCord_cervicalC_1__71_64	ACTL7B	6.19161e-06	0.00746749	0
Brain_SpinalCord_cervicalC_1__71_64	ADH1C	6.7742e-06	0.0075073	0
Brain_SpinalCord_cervicalC_1__71_64	OR51B5	8.21854e-06	0.00826009	0
Brain_SpinalCord_cervicalC_1__71_64	C3orf36	1.00354e-05	0.00830719	0
Brain_SpinalCord_cervicalC_1__71_64	KRTAP21-1	1.01022e-05	0.00830719	0
Brain_SpinalCord_cervicalC_1__71_64	DMRTB1	1.14569e-05	0.0089019	1
Brain_SpinalCord_cervicalC_1__71_64	NTAN1	1.19924e-05	0.0089019	1
Brain_SpinalCord_cervicalC_1__71_64	SLC9A4	1.28411e-05	0.00893492	1
Brain_SpinalCord_cervicalC_1__71_64	OVOL2	1.93789e-05	0.0113092	0
Brain_SpinalCord_cervicalC_1__71_64	SAMD7	2.11213e-05	0.011579	0
Brain_SpinalCord_cervicalC_1__71_64	GALP	2.31033e-05	0.0117289	0
Brain_SpinalCord_cervicalC_1__71_64	FAM76B	2.70023e-05	0.0128552	1
Brain_SpinalCord_cervicalC_1__71_64	TCEB3B	3.54234e-05	0.0152582	1
Brain_SpinalCord_cervicalC_1__71_64	ZPBP2	3.70868e-05	0.0156032	1
Brain_SpinalCord_cervicalC_1__71_64	OR8K1	4.30877e-05	0.0169456	1
Brain_SpinalCord_cervicalC_1__71_64	RDH12	5.77453e-05	0.020483	1
Brain_SpinalCord_cervicalC_1__71_64	KCTD14	7.534e-05	0.0252403	1
Brain_SpinalCord_cervicalC_1__71_64	ART5	9.45872e-05	0.0305567	0
Brain_SpinalCord_cervicalC_1__71_64	PRSS36	9.78436e-05	0.0310542	0
Brain_SpinalCord_cervicalC_1__71_64	ANXA8L1	0.000156715	0.040502	0
Brain_SpinalCord_cervicalC_1__71_64	ZRANB2	0.000158977	0.0405079	1
Brain_SpinalCord_cervicalC_1__71_64	OR13C9	0.000187884	0.0445864	1
Brain_SpinalCord_cervicalC_1__71_64	DENND4C	0.00018791	0.0445864	1
Brain_SpinalCord_cervicalC_1__71_64	BOD1L2	0.000189771	0.0445864	0
Brain_SpinalCord_cervicalC_1__71_64	MYADML2	0.000222068	0.0478266	0
Brain_SpinalCord_cervicalC_1__71_64	DEPDC1B	0.000226885	0.048289	0
Brain_SubstantiaNigra_63_54	SPACA5B	2.72095e-10	4.61853e-06	1
Brain_SubstantiaNigra_63_54	OR51B5	5.1243e-10	4.61853e-06	1
Brain_SubstantiaNigra_63_54	EGR2	5.64926e-08	0.000339445	1
Brain_SubstantiaNigra_63_54	PIK3R2	2.21712e-07	0.000890003	1
Brain_SubstantiaNigra_63_54	XAGE3	2.46867e-07	0.000890003	1
Brain_SubstantiaNigra_63_54	ESX1	3.14662e-07	0.00094535	1
Brain_SubstantiaNigra_63_54	SLC2A2	4.88954e-07	0.00095964	0
Brain_SubstantiaNigra_63_54	PRDM7	5.06017e-07	0.00095964	1
Brain_SubstantiaNigra_63_54	CXCL13	5.16596e-07	0.00095964	0
Brain_SubstantiaNigra_63_54	IFNA5	5.42844e-07	0.00095964	1
Brain_SubstantiaNigra_63_54	IQCF5	5.85601e-07	0.00095964	1
Brain_SubstantiaNigra_63_54	OR6F1	9.11608e-07	0.00136939	1
Brain_SubstantiaNigra_63_54	KRTAP4-7	1.00894e-06	0.00139902	1
Brain_SubstantiaNigra_63_54	C6orf10	1.4023e-06	0.00170165	0
Brain_SubstantiaNigra_63_54	UGT3A1	1.55359e-06	0.00170165	1
Brain_SubstantiaNigra_63_54	RPA4	1.6048e-06	0.00170165	1
Brain_SubstantiaNigra_63_54	ANG	1.87185e-06	0.00187456	1
Brain_SubstantiaNigra_63_54	RGS8	2.37856e-06	0.00211904	1
Brain_SubstantiaNigra_63_54	KCNRG	2.39353e-06	0.00211904	0
Brain_SubstantiaNigra_63_54	HYAL4	2.73225e-06	0.00211904	0
Brain_SubstantiaNigra_63_54	MARCH10	2.75681e-06	0.00211904	0
Brain_SubstantiaNigra_63_54	OTOP2	2.82132e-06	0.00211904	1
Brain_SubstantiaNigra_63_54	CD1E	3.53767e-06	0.00236911	1
Brain_SubstantiaNigra_63_54	ALOX15B	3.54854e-06	0.00236911	0
Brain_SubstantiaNigra_63_54	RGS13	4.60477e-06	0.00286226	1
Brain_SubstantiaNigra_63_54	NXF3	4.82974e-06	0.00290203	0
Brain_SubstantiaNigra_63_54	HS3ST6	5.74835e-06	0.00321279	1
Brain_SubstantiaNigra_63_54	POTEC	5.88162e-06	0.00321279	1
Brain_SubstantiaNigra_63_54	XKR3	6.74712e-06	0.00357716	0
Brain_SubstantiaNigra_63_54	FMO5	7.45374e-06	0.00383889	0
Brain_SubstantiaNigra_63_54	CATSPERB	8.64862e-06	0.00421351	1
Brain_SubstantiaNigra_63_54	XAGE5	9.41733e-06	0.00444303	0
Brain_SubstantiaNigra_63_54	SPATA31D1	9.85917e-06	0.00444303	0
Brain_SubstantiaNigra_63_54	IL36RN	1.04016e-05	0.00450197	1
Brain_SubstantiaNigra_63_54	FAM71E2	1.49727e-05	0.00627668	1
Brain_SubstantiaNigra_63_54	OR7A5	1.69642e-05	0.0063997	0
Brain_SubstantiaNigra_63_54	PSMB11	1.70413e-05	0.0063997	0
Brain_SubstantiaNigra_63_54	PTGER3	1.93865e-05	0.00698921	1
Brain_SubstantiaNigra_63_54	TCN1	2.37815e-05	0.00840559	1
Brain_SubstantiaNigra_63_54	FAM83D	2.49621e-05	0.00865322	1
Brain_SubstantiaNigra_63_54	MFSD2B	2.59484e-05	0.00882539	1
Brain_SubstantiaNigra_63_54	SCN8A	2.67724e-05	0.00893702	1
Brain_SubstantiaNigra_63_54	KCNA10	3.14253e-05	0.00976675	1
Brain_SubstantiaNigra_63_54	GBP5	3.8466e-05	0.0115565	0
Brain_SubstantiaNigra_63_54	CD80	3.92038e-05	0.0115851	1
Brain_SubstantiaNigra_63_54	ENPEP	4.34837e-05	0.0123908	0
Brain_SubstantiaNigra_63_54	IL13RA2	5.77568e-05	0.0146637	1
Brain_SubstantiaNigra_63_54	DPRX	6.78928e-05	0.0163178	0
Brain_SubstantiaNigra_63_54	LRRC3C	6.89374e-05	0.0163509	0
Brain_SubstantiaNigra_63_54	TAS2R3	7.31652e-05	0.0171283	1
Brain_SubstantiaNigra_63_54	ENTHD1	7.54688e-05	0.0174108	1
Brain_SubstantiaNigra_63_54	ZNF584	9.91842e-05	0.0216466	1
Brain_SubstantiaNigra_63_54	ABCC2	0.000104051	0.0223287	0
Brain_SubstantiaNigra_63_54	LCN9	0.000120267	0.0249187	0
Brain_SubstantiaNigra_63_54	AGR3	0.000124163	0.0251478	0
Brain_SubstantiaNigra_63_54	SYT2	0.000134358	0.0260424	1
Brain_SubstantiaNigra_63_54	HIST1H4B	0.000144512	0.0270696	1
Brain_SubstantiaNigra_63_54	SPDYE4	0.000145508	0.0270696	1
Brain_SubstantiaNigra_63_54	MEP1A	0.000147167	0.0270696	0
Brain_SubstantiaNigra_63_54	C1orf105	0.000156893	0.0280015	0
Brain_SubstantiaNigra_63_54	GPRIN1	0.000162709	0.0284756	1
Brain_SubstantiaNigra_63_54	RXFP3	0.000169509	0.0293804	1
Brain_SubstantiaNigra_63_54	CCL3L3	0.000171854	0.0295031	1
Brain_SubstantiaNigra_63_54	SEPP1	0.00018261	0.0302801	0
Brain_SubstantiaNigra_63_54	ZBTB38	0.000188307	0.0302801	0
Brain_SubstantiaNigra_63_54	GPR139	0.000190194	0.0302801	1
Brain_SubstantiaNigra_63_54	RIMBP3	0.000192738	0.0302801	1
Brain_SubstantiaNigra_63_54	OR4N2	0.000208087	0.031788	0
Brain_SubstantiaNigra_63_54	HOXB7	0.000220843	0.0329001	0
Brain_SubstantiaNigra_63_54	RHCG	0.000222869	0.0329298	1
Brain_SubstantiaNigra_63_54	DEPDC1B	0.000245469	0.0347069	0
Brain_SubstantiaNigra_63_54	NDUFA7	0.000258941	0.0353611	1
Brain_SubstantiaNigra_63_54	RFFL	0.000284954	0.0380488	1
Brain_SubstantiaNigra_63_54	TGFB1	0.000290047	0.038444	1
Brain_SubstantiaNigra_63_54	HARBI1	0.000372616	0.0448781	1
Brain_SubstantiaNigra_63_54	LONRF3	0.000378502	0.0451846	1
Brain_SubstantiaNigra_63_54	SCGB1A1	0.000397776	0.0468647	1
Brain_SubstantiaNigra_63_54	GABRG3	0.000415359	0.0483049	1
Brain_SubstantiaNigra_63_54	ACTL9	0.000427189	0.0487374	1
