# Supplementary material for: Aging Shapes the Population-Mean and -Dispersion of Gene Expression in Human Brains
Source: Front Aging Neurosci. 2016 Aug 3;8:183. doi: 10.3389/fnagi.2016.00183 (PMC4971101; doi:10.3389/fnagi.2016.00183)
Supplement: Supplementary Table S6 — Distribution of differentially variable genes across brain regions. [file Table6.XLSX]

## Sheet: Sheet1
Brain region	# of genes, dispersion decrease	# of genes, dispersion increase	Total
Brain_Amygdala_72_67	30	20	50
Brain_AnteriorCingulateCortex_BA24__84_77	36	37	73
Brain_Caudate_basalGanglia__117_101	33	36	69
Brain_CerebellarHemisphere_105_93	38	59	97
Brain_Cerebellum_125_110	63	26	89
Brain_Cortex_114_97	45	63	108
Brain_FrontalCortex_BA9__108_95	36	30	66
Brain_Hippocampus_94_82	43	48	91
Brain_Hypothalamus_96_86	23	39	62
Brain_NucleusAccumbens_basalGanglia__113_97	28	26	54
Brain_Putamen_basalGanglia__97_85	49	43	92
Brain_SpinalCord_cervicalC_1__71_64	20	20	40
Brain_SubstantiaNigra_63_54	51	28	79
